# Supplementary material for: Crystal structure of a CoII coordination polymer with a dipyridyl ligand: catena-poly[[bis­(nitrato-κ2 O,O′)cobalt(II)]-μ-N-(pyridin-2-ylmeth­yl)pyridine-3-amine-κ3 N,N′:N′′]
Source: Acta Crystallogr E Crystallogr Commun. 2017 Oct 20;73(Pt 11):1696–9. doi: 10.1107/S205698901701475X (PMC5683493; doi:10.1107/S205698901701475X)
Supplement: Supplementary file 1 [file e-73-01696-sup1.cif]

##############################################################################
#                                                                            #
# This CIF contains the data in a paper accepted for publication in          #
# Acta Crystallographica Section E. It conforms to the requirements of       #
# Notes for Authors for Acta Crystallographica Section E, and has been       #
# peer reviewed under the auspices of the IUCr Commission on Journals.       #
#                                                                            #
# Full details of the Crystallographic Information File format               #
# are given in the paper "The Crystallographic Information File (CIF):       #
# a New Standard Archive File for Crystallography" by S. R. Hall, F. H.      #
# Allen and I. D. Brown [Acta Cryst. (1991), A47, 655-685].                  #
#                                                                            #
# The current version of the core CIF dictionary is obtainable from          #
# ftp://ftp.iucr.org/pub/cif_core.dic.                                       #
#                                                                            #
# Software is freely available for graphical display of the structure(s)     #
# in this CIF. For information consult the CIF software page                 #
# http://www.iucr.org/resources/cif/software.                                #
#                                                                            #
# This file may be used for bona fide research purposes within the           #
# scientific community so long as proper attribution is given to the journal # 
# article from which it was obtained.                                        #
#                                                                            #
##############################################################################
data_I
_audit_creation_method     'SHELXL-2014/7'
_chemical_name_systematic
;\
<i>catena</i>-Poly[[bis(nitrato-\k^2^<i>O</i>,<i>O'</i>)cobalt(II)]-\m-\
<i>N</i>-(pyridin-2-ylmethyl)pyridine-3-amine-\
\k^3^<i>N</i>,<i>N</i>':<i>N</i>'']
;
_chemical_name_common     ?
_chemical_formula_moiety     'C11 H11 Co N5 O6'
_chemical_formula_sum     'C11 H11 Co N5 O6'
_chemical_formula_iupac     '[Co (N O3)2 (C11 H11 N3)]'
_chemical_formula_weight     368.18
_chemical_melting_point     ?
_shelx_space_group_comment
;
The symmetry employed for this shelxl refinement is uniquely defined
by the following loop, which should always be used as a source of
symmetry information in preference to the above space-group names.
They are only intended as comments.
;
_space_group_crystal_system     monoclinic
_space_group_name_H-M_alt     'P 21/c'
_space_group_name_Hall     '-P 2ybc'
loop_
    _space_group_symop_operation_xyz
    'x, y, z'
    '-x, y+1/2, -z+1/2'
    '-x, -y, -z'
    'x, -y-1/2, z-1/2'
_cell_length_a     10.4550(13)
_cell_length_b     17.662(2)
_cell_length_c     7.9653(10)
_cell_angle_alpha     90
_cell_angle_beta     108.160(3)
_cell_angle_gamma     90
_cell_volume     1397.6(3)
_cell_formula_units_Z     4
_cell_measurement_reflns_used     2739
_cell_measurement_theta_min     2.05
_cell_measurement_theta_max     25.99
_cell_measurement_temperature     298(2)
_exptl_crystal_description     block
_exptl_crystal_colour     violet
_exptl_crystal_size_max     0.320
_exptl_crystal_size_mid     0.270
_exptl_crystal_size_min     0.230
_exptl_crystal_density_diffrn     1.750
_exptl_crystal_density_meas     ?
_exptl_crystal_density_method     ?
_exptl_crystal_F_000     748
_exptl_absorpt_coefficient_mu     1.270
_exptl_absorpt_correction_type     multi-scan
_exptl_absorpt_process_details
;
(SADABS; Bruker, 2014)
;
_shelx_estimated_absorpt_T_min     0.687
_shelx_estimated_absorpt_T_max     0.759
_exptl_absorpt_correction_T_min     0.643781
_exptl_absorpt_correction_T_max     0.724629
_diffrn_ambient_temperature     298(2)
_diffrn_radiation_type     MoK\a
_diffrn_radiation_wavelength     0.71073
_diffrn_measurement_device_type     'Bruker APEXII CCD'
_diffrn_measurement_method     '\f and \w scans'
_diffrn_detector_area_resol_mean     ?
_diffrn_reflns_number     7841
_diffrn_reflns_av_R_equivalents     0.0703
_diffrn_reflns_theta_min     2.352
_diffrn_reflns_theta_max     25.994
_diffrn_reflns_theta_full     25.242
_diffrn_measured_fraction_theta_max     0.997
_diffrn_measured_fraction_theta_full     0.998
_diffrn_reflns_limit_h_min     -8
_diffrn_reflns_limit_h_max     12
_diffrn_reflns_limit_k_min     -21
_diffrn_reflns_limit_k_max     18
_diffrn_reflns_limit_l_min     -9
_diffrn_reflns_limit_l_max     9
_refine_special_details     ?
_reflns_number_total     2737
_reflns_number_gt     1695
_reflns_threshold_expression     'I > 2\s(I)'
_refine_ls_structure_factor_coef     Fsqd
_refine_ls_matrix_type     full
_refine_ls_R_factor_all     0.0880
_refine_ls_R_factor_gt     0.0405
_refine_ls_wR_factor_gt     0.0736
_refine_ls_wR_factor_ref     0.0868
_refine_ls_goodness_of_fit_ref     0.962
_refine_ls_restrained_S_all     0.962
_refine_ls_number_reflns     2737
_refine_ls_number_parameters     208
_refine_ls_number_restraints     0
_refine_ls_hydrogen_treatment     constr
_refine_ls_weighting_scheme     calc
_refine_ls_weighting_details
                      'w=1/[\s^2^(Fo^2^)+(0.0331P)^2^] where P=(Fo^2^+2Fc^2^)/3'
_atom_sites_solution_hydrogens     mixed
_atom_sites_solution_primary     ?
_atom_sites_solution_secondary     ?
_refine_ls_shift/su_max     0.000
_refine_ls_shift/su_mean     0.000
_refine_diff_density_max     0.260
_refine_diff_density_min     -0.312
_refine_ls_extinction_method     none
_refine_ls_extinction_coef     .
loop_
    _atom_type_symbol
    _atom_type_description
    _atom_type_scat_dispersion_real
    _atom_type_scat_dispersion_imag
    _atom_type_scat_source
    'C' 'C' 0.0033 0.0016
                         'International Tables Vol C Tables 4.2.6.8 and 6.1.1.4'
    'H' 'H' 0.0000 0.0000
                         'International Tables Vol C Tables 4.2.6.8 and 6.1.1.4'
    'N' 'N' 0.0061 0.0033
                         'International Tables Vol C Tables 4.2.6.8 and 6.1.1.4'
    'O' 'O' 0.0106 0.0060
                         'International Tables Vol C Tables 4.2.6.8 and 6.1.1.4'
    'Co' 'Co' 0.3494 0.9721
                         'International Tables Vol C Tables 4.2.6.8 and 6.1.1.4'
_computing_data_collection
;
APEX2 (Bruker, 2014)
;
_computing_cell_refinement
;
SAINT (Bruker, 2014)
;
_computing_data_reduction
;
SAINT (Bruker, 2014)
;
_computing_structure_solution
;
SHELXS97 (Sheldrick, 2008)
;
_computing_structure_refinement
;
SHELXL2014 (Sheldrick, 2015)
;
_computing_molecular_graphics
;
DIAMOND (Brandenburg, 2010)
;
_computing_publication_material
;
SHELXTL (Sheldrick, 2008) and publCIF (Westrip, 2010)
;
loop_
    _atom_site_type_symbol
    _atom_site_label
    _atom_site_fract_x
    _atom_site_fract_y
    _atom_site_fract_z
    _atom_site_U_iso_or_equiv
    _atom_site_adp_type
    _atom_site_calc_flag
    _atom_site_occupancy
    _atom_site_disorder_assembly
    _atom_site_disorder_group
    Co Co1 0.27153(4) 0.39860(2) 0.26458(6) 0.03391(16) Uani d 1 . .
    N N1 0.1788(3) 0.48757(15) 0.3629(3) 0.0358(7) Uani d 1 . .
    N N2 0.3601(3) 0.38625(14) 0.5512(3) 0.0326(7) Uani d 1 . .
    H H2N 0.4398 0.4164 0.5764 0.039 Uiso d 1 . .
    N N3 0.3901(3) 0.18597(14) 0.6941(3) 0.0343(7) Uani d 1 . .
    C C1 0.1212(4) 0.54840(19) 0.2707(5) 0.0431(9) Uani d 1 . .
    H H1 0.1017 0.5474 0.1486 0.052 Uiso calc 1 . .
    C C2 0.0893(4) 0.6122(2) 0.3468(5) 0.0471(10) Uani d 1 . .
    H H2 0.0516 0.6541 0.2786 0.057 Uiso calc 1 . .
    C C3 0.1144(4) 0.6125(2) 0.5272(5) 0.0471(10) Uani d 1 . .
    H H3 0.0940 0.6550 0.5829 0.056 Uiso calc 1 . .
    C C4 0.1700(3) 0.5495(2) 0.6242(5) 0.0398(9) Uani d 1 . .
    H H4 0.1869 0.5488 0.7459 0.048 Uiso calc 1 . .
    C C5 0.2005(3) 0.48701(18) 0.5379(4) 0.0330(8) Uani d 1 . .
    C C6 0.2606(4) 0.41626(18) 0.6310(4) 0.0383(9) Uani d 1 . .
    H H6A 0.3042 0.4268 0.7552 0.046 Uiso calc 1 . .
    H H6B 0.1905 0.3790 0.6213 0.046 Uiso calc 1 . .
    C C7 0.4171(3) 0.31400(18) 0.6103(4) 0.0303(8) Uani d 1 . .
    C C8 0.3417(3) 0.25586(18) 0.6498(4) 0.0345(8) Uani d 1 . .
    H H8 0.2533 0.2660 0.6453 0.041 Uiso calc 1 . .
    C C9 0.5162(4) 0.1726(2) 0.6967(5) 0.0453(9) Uani d 1 . .
    H H9 0.5501 0.1238 0.7224 0.054 Uiso calc 1 . .
    C C10 0.5989(4) 0.2273(2) 0.6632(5) 0.0489(10) Uani d 1 . .
    H H10 0.6870 0.2160 0.6689 0.059 Uiso calc 1 . .
    C C11 0.5489(4) 0.2985(2) 0.6216(5) 0.0427(9) Uani d 1 . .
    H H11 0.6035 0.3366 0.6008 0.051 Uiso calc 1 . .
    N N4 0.0418(3) 0.32781(17) 0.1539(4) 0.0423(8) Uani d 1 . .
    O O1 -0.0745(3) 0.30287(19) 0.0943(4) 0.0832(10) Uani d 1 . .
    O O2 0.0852(3) 0.37335(16) 0.0660(4) 0.0661(8) Uani d 1 . .
    O O3 0.1166(3) 0.30993(15) 0.2978(4) 0.0628(8) Uani d 1 . .
    N N5 0.3877(3) 0.50903(17) 0.1413(4) 0.0412(8) Uani d 1 . .
    O O4 0.4248(3) 0.56412(17) 0.0738(4) 0.0752(9) Uani d 1 . .
    O O5 0.4407(3) 0.49125(14) 0.2962(3) 0.0500(7) Uani d 1 . .
    O O6 0.2877(3) 0.47059(14) 0.0518(3) 0.0517(7) Uani d 1 . .
loop_
    _atom_site_aniso_label
    _atom_site_aniso_U_11
    _atom_site_aniso_U_22
    _atom_site_aniso_U_33
    _atom_site_aniso_U_12
    _atom_site_aniso_U_13
    _atom_site_aniso_U_23
    Co1 0.0436(3) 0.0265(2) 0.0319(3) 0.0006(2) 0.0121(2) -0.0005(2)
    N1 0.0423(18) 0.0294(16) 0.0357(18) 0.0051(13) 0.0120(14) -0.0007(14)
    N2 0.0346(16) 0.0276(16) 0.0370(16) 0.0011(12) 0.0132(13) 0.0031(13)
    N3 0.044(2) 0.0293(16) 0.0318(17) 0.0018(13) 0.0147(14) 0.0016(13)
    C1 0.052(2) 0.039(2) 0.040(2) 0.0139(17) 0.0157(18) 0.0057(18)
    C2 0.054(2) 0.033(2) 0.053(3) 0.0097(17) 0.015(2) 0.0066(18)
    C3 0.049(2) 0.037(2) 0.056(3) 0.0076(17) 0.019(2) -0.0097(19)
    C4 0.042(2) 0.042(2) 0.037(2) 0.0042(16) 0.0146(18) -0.0065(17)
    C5 0.034(2) 0.0311(19) 0.036(2) 0.0020(14) 0.0133(16) 0.0005(16)
    C6 0.047(2) 0.035(2) 0.035(2) 0.0059(16) 0.0164(17) 0.0011(16)
    C7 0.034(2) 0.0294(19) 0.0264(18) -0.0007(15) 0.0080(15) -0.0005(15)
    C8 0.034(2) 0.032(2) 0.040(2) 0.0017(15) 0.0142(17) 0.0049(16)
    C9 0.058(3) 0.031(2) 0.049(2) 0.0120(18) 0.020(2) 0.0066(17)
    C10 0.041(2) 0.043(2) 0.070(3) 0.0103(18) 0.028(2) 0.013(2)
    C11 0.044(3) 0.036(2) 0.053(2) -0.0016(17) 0.0217(19) 0.0038(18)
    N4 0.047(2) 0.0347(19) 0.047(2) -0.0007(15) 0.0167(18) -0.0056(16)
    O1 0.057(2) 0.088(3) 0.096(3) -0.0211(18) 0.0120(18) -0.014(2)
    O2 0.065(2) 0.067(2) 0.0587(19) -0.0084(15) 0.0074(15) 0.0029(16)
    O3 0.064(2) 0.061(2) 0.061(2) 0.0070(15) 0.0166(17) -0.0011(16)
    N5 0.057(2) 0.0290(18) 0.043(2) -0.0088(15) 0.0227(17) -0.0023(15)
    O4 0.102(3) 0.059(2) 0.066(2) -0.0244(17) 0.0285(18) 0.0130(16)
    O5 0.0670(19) 0.0443(16) 0.0382(16) -0.0091(12) 0.0155(14) 0.0042(13)
    O6 0.0631(19) 0.0502(17) 0.0423(16) -0.0101(14) 0.0173(14) -0.0049(13)
_geom_special_details
;
 All esds (except the esd in the dihedral angle between two l.s. planes)
 are estimated using the full covariance matrix.  The cell esds are taken
 into account individually in the estimation of esds in distances, angles
 and torsion angles; correlations between esds in cell parameters are only
 used when they are defined by crystal symmetry.  An approximate (isotropic)
 treatment of cell esds is used for estimating esds involving l.s. planes.
;
loop_
    _geom_bond_atom_site_label_1
    _geom_bond_atom_site_label_2
    _geom_bond_site_symmetry_2
    _geom_bond_distance
    _geom_bond_publ_flag
    Co1 N1 . 2.120(3) y
    Co1 N3 4_565 2.125(3) y
    Co1 O2 . 2.139(3) y
    Co1 O6 . 2.167(2) y
    Co1 N2 . 2.191(3) y
    Co1 O3 . 2.327(3) y
    Co1 O5 . 2.365(2) y
    N1 C1 . 1.334(4) ?
    N1 C5 . 1.341(4) ?
    N2 C7 . 1.425(4) ?
    N2 C6 . 1.475(4) ?
    N2 H2N . 0.9565 ?
    N3 C9 . 1.334(4) ?
    N3 C8 . 1.339(4) ?
    N3 Co1 4_566 2.125(3) ?
    C1 C2 . 1.368(4) ?
    C1 H1 . 0.9300 ?
    C2 C3 . 1.378(5) ?
    C2 H2 . 0.9300 ?
    C3 C4 . 1.376(5) ?
    C3 H3 . 0.9300 ?
    C4 C5 . 1.389(4) ?
    C4 H4 . 0.9300 ?
    C5 C6 . 1.488(4) ?
    C6 H6A . 0.9700 ?
    C6 H6B . 0.9700 ?
    C7 C11 . 1.381(4) ?
    C7 C8 . 1.389(4) ?
    C8 H8 . 0.9300 ?
    C9 C10 . 1.378(5) ?
    C9 H9 . 0.9300 ?
    C10 C11 . 1.362(5) ?
    C10 H10 . 0.9300 ?
    C11 H11 . 0.9300 ?
    N4 O3 . 1.211(4) ?
    N4 O1 . 1.240(4) ?
    N4 O2 . 1.241(4) ?
    N5 O5 . 1.226(3) ?
    N5 O4 . 1.232(3) ?
    N5 O6 . 1.263(4) ?
loop_
    _geom_angle_atom_site_label_1
    _geom_angle_atom_site_label_2
    _geom_angle_atom_site_label_3
    _geom_angle_site_symmetry_1
    _geom_angle_site_symmetry_3
    _geom_angle
    _geom_angle_publ_flag
    N1 Co1 N3 . 4_565 171.86(11) y
    N1 Co1 O2 . . 90.67(11) y
    N3 Co1 O2 4_565 . 97.46(11) y
    N1 Co1 O6 . . 90.57(10) y
    N3 Co1 O6 4_565 . 90.67(10) y
    O2 Co1 O6 . . 79.58(11) y
    N1 Co1 N2 . . 77.43(10) y
    N3 Co1 N2 4_565 . 96.52(10) y
    O2 Co1 N2 . . 137.86(11) y
    O6 Co1 N2 . . 139.71(10) y
    N1 Co1 O3 . . 92.42(10) y
    N3 Co1 O3 4_565 . 92.35(10) y
    O2 Co1 O3 . . 55.81(11) y
    O6 Co1 O3 . . 135.30(10) y
    N2 Co1 O3 . . 84.11(10) y
    N1 Co1 O5 . . 81.99(10) y
    N3 Co1 O5 4_565 . 92.07(10) y
    O2 Co1 O5 . . 134.56(10) y
    O6 Co1 O5 . . 55.89(9) y
    N2 Co1 O5 . . 84.19(9) y
    O3 Co1 O5 . . 167.89(10) y
    C1 N1 C5 . . 118.6(3) ?
    C1 N1 Co1 . . 125.0(2) ?
    C5 N1 Co1 . . 115.4(2) ?
    C7 N2 C6 . . 117.2(2) ?
    C7 N2 Co1 . . 115.52(19) ?
    C6 N2 Co1 . . 106.71(19) ?
    C7 N2 H2N . . 100.5 ?
    C6 N2 H2N . . 113.2 ?
    Co1 N2 H2N . . 102.7 ?
    C9 N3 C8 . . 117.3(3) ?
    C9 N3 Co1 . 4_566 121.8(2) ?
    C8 N3 Co1 . 4_566 120.9(2) ?
    N1 C1 C2 . . 123.4(3) ?
    N1 C1 H1 . . 118.3 ?
    C2 C1 H1 . . 118.3 ?
    C1 C2 C3 . . 118.1(3) ?
    C1 C2 H2 . . 120.9 ?
    C3 C2 H2 . . 120.9 ?
    C4 C3 C2 . . 119.5(3) ?
    C4 C3 H3 . . 120.2 ?
    C2 C3 H3 . . 120.2 ?
    C3 C4 C5 . . 119.1(3) ?
    C3 C4 H4 . . 120.4 ?
    C5 C4 H4 . . 120.4 ?
    N1 C5 C4 . . 121.2(3) ?
    N1 C5 C6 . . 115.6(3) ?
    C4 C5 C6 . . 123.2(3) ?
    N2 C6 C5 . . 109.4(3) ?
    N2 C6 H6A . . 109.8 ?
    C5 C6 H6A . . 109.8 ?
    N2 C6 H6B . . 109.8 ?
    C5 C6 H6B . . 109.8 ?
    H6A C6 H6B . . 108.2 ?
    C11 C7 C8 . . 117.7(3) ?
    C11 C7 N2 . . 120.4(3) ?
    C8 C7 N2 . . 121.9(3) ?
    N3 C8 C7 . . 123.1(3) ?
    N3 C8 H8 . . 118.4 ?
    C7 C8 H8 . . 118.4 ?
    N3 C9 C10 . . 123.3(3) ?
    N3 C9 H9 . . 118.3 ?
    C10 C9 H9 . . 118.3 ?
    C11 C10 C9 . . 118.6(3) ?
    C11 C10 H10 . . 120.7 ?
    C9 C10 H10 . . 120.7 ?
    C10 C11 C7 . . 119.9(3) ?
    C10 C11 H11 . . 120.0 ?
    C7 C11 H11 . . 120.0 ?
    O3 N4 O1 . . 122.4(3) ?
    O3 N4 O2 . . 117.5(3) ?
    O1 N4 O2 . . 120.1(4) ?
    N4 O2 Co1 . . 97.3(2) ?
    N4 O3 Co1 . . 89.1(2) ?
    O5 N5 O4 . . 122.4(3) ?
    O5 N5 O6 . . 117.7(3) ?
    O4 N5 O6 . . 119.7(3) ?
    N5 O5 Co1 . . 88.92(19) ?
    N5 O6 Co1 . . 97.3(2) ?
loop_
    _geom_torsion_atom_site_label_1
    _geom_torsion_atom_site_label_2
    _geom_torsion_atom_site_label_3
    _geom_torsion_atom_site_label_4
    _geom_torsion_site_symmetry_1
    _geom_torsion_site_symmetry_2
    _geom_torsion_site_symmetry_3
    _geom_torsion_site_symmetry_4
    _geom_torsion
    _geom_torsion_publ_flag
    C5 N1 C1 C2 . . . . 3.5(5) ?
    Co1 N1 C1 C2 . . . . -165.0(3) ?
    N1 C1 C2 C3 . . . . -2.0(5) ?
    C1 C2 C3 C4 . . . . -0.1(5) ?
    C2 C3 C4 C5 . . . . 0.5(5) ?
    C1 N1 C5 C4 . . . . -3.0(5) ?
    Co1 N1 C5 C4 . . . . 166.5(2) ?
    C1 N1 C5 C6 . . . . 177.9(3) ?
    Co1 N1 C5 C6 . . . . -12.5(4) ?
    C3 C4 C5 N1 . . . . 1.1(5) ?
    C3 C4 C5 C6 . . . . -179.9(3) ?
    C7 N2 C6 C5 . . . . -173.1(3) ?
    Co1 N2 C6 C5 . . . . -41.8(3) ?
    N1 C5 C6 N2 . . . . 37.5(4) ?
    C4 C5 C6 N2 . . . . -141.5(3) ?
    C6 N2 C7 C11 . . . . -145.9(3) ?
    Co1 N2 C7 C11 . . . . 87.0(3) ?
    C6 N2 C7 C8 . . . . 37.4(4) ?
    Co1 N2 C7 C8 . . . . -89.8(3) ?
    C9 N3 C8 C7 . . . . -1.1(5) ?
    Co1 N3 C8 C7 4_566 . . . 177.1(2) ?
    C11 C7 C8 N3 . . . . -1.4(5) ?
    N2 C7 C8 N3 . . . . 175.4(3) ?
    C8 N3 C9 C10 . . . . 2.6(5) ?
    Co1 N3 C9 C10 4_566 . . . -175.6(3) ?
    N3 C9 C10 C11 . . . . -1.5(6) ?
    C9 C10 C11 C7 . . . . -1.3(5) ?
    C8 C7 C11 C10 . . . . 2.6(5) ?
    N2 C7 C11 C10 . . . . -174.2(3) ?
    O3 N4 O2 Co1 . . . . -6.4(3) ?
    O1 N4 O2 Co1 . . . . 173.0(3) ?
    O1 N4 O3 Co1 . . . . -173.5(3) ?
    O2 N4 O3 Co1 . . . . 5.8(3) ?
    O4 N5 O5 Co1 . . . . 173.0(3) ?
    O6 N5 O5 Co1 . . . . -4.0(3) ?
    O5 N5 O6 Co1 . . . . 4.4(3) ?
    O4 N5 O6 Co1 . . . . -172.7(3) ?
loop_
    _geom_hbond_atom_site_label_D
    _geom_hbond_atom_site_label_H
    _geom_hbond_atom_site_label_A
    _geom_hbond_site_symmetry_A
    _geom_hbond_distance_DH
    _geom_hbond_distance_HA
    _geom_hbond_distance_DA
    _geom_hbond_angle_DHA
    _geom_hbond_publ_flag
    N2 H2N O5 3_666 0.96 2.11 2.987(4) 151.3 y
    C1 H1 O2 3_565 0.93 2.57 3.186(5) 123.9 y
    C6 H6A O6 1_556 0.97 2.54 3.413(4) 149.4 y
    C8 H8 O3 4_566 0.93 2.53 3.163(4) 125.6 y
    C9 H9 O5 4_566 0.93 2.49 3.164(4) 129.5 y
_shelx_hkl_file
;
   1   0   0   21.34    0.50
   2   0   0   59.11    1.18
   2   0   0   51.64    1.57
   3   0   0    1.49    0.88
   3   0   0   -0.89    1.36
   4   0   0   65.40    1.76
   4   0   0   55.17    2.40
   5   0   0   67.80    2.00
   5   0   0   53.84    2.70
   6   0   0  356.36    4.73
   6   0   0  299.36    5.97
   7   0   0   50.19    3.22
   8   0   0    6.05    2.45
   9   0   0   40.80    3.74
  10   0   0   -0.76    3.08
  11   0   0   30.61    4.07
  12   0   0   -1.62    3.55
  13   0   0   11.30    4.46
   0  -1   0   -0.15    0.16
   0  -1   0    0.12    0.11
   1   1   0  420.83    3.22
   1  -1   0  508.32    3.44
   2   1   0  116.00    1.78
   2   1   0  111.51    2.19
   2  -1   0  110.12    1.59
   2  -1   0  110.08    2.17
   3   1   0  210.84    2.81
   3   1   0  191.51    3.43
   3  -1   0  202.03    2.58
   3  -1   0  175.97    3.33
   4   1   0  139.23    2.57
   4  -1   0  131.53    2.34
   4  -1   0  113.38    3.08
   5   1   0    0.63    1.14
   5   1   0   -1.75    1.64
   5  -1   0    2.34    1.10
   5  -1   0    1.60    1.67
   6   1   0   -1.52    1.26
   6   1   0    0.45    1.80
   6  -1   0    0.79    1.22
   6  -1   0   -0.16    1.89
   7   1   0   24.05    1.89
   7   1   0   19.91    2.78
   7  -1   0   21.04    2.69
   8   1   0   28.39    3.23
   8  -1   0   26.37    3.08
   9   1   0    6.11    2.80
   9  -1   0    8.98    2.90
  10   1   0    3.15    3.05
  10  -1   0    0.68    2.93
  11   1   0   -2.48    3.09
  11  -1   0    2.39    3.53
  12   1   0   12.90    3.84
  12  -1   0    3.74    3.67
  13   1   0   -2.34    3.94
  13  -1   0   -3.02    4.05
   0  -2   0   45.31    1.02
   0  -2   0   35.80    0.87
   1   2   0    0.34    0.51
   1  -2   0    0.91    0.53
   2   2   0  625.57    5.24
   2   2   0  600.25    5.63
   2  -2   0  611.81    4.75
   2  -2   0  592.24    5.59
   3   2   0  102.90    2.18
   3   2   0  101.05    2.72
   3  -2   0   96.86    1.90
   3  -2   0   89.16    2.52
   4   2   0   57.61    1.92
   4   2   0   49.17    2.34
   4  -2   0   53.51    1.67
   4  -2   0   48.10    2.34
   5   2   0    4.76    1.29
   5   2   0    4.59    1.86
   5  -2   0    3.99    1.17
   5  -2   0    2.46    1.77
   6   2   0    0.24    1.33
   6   2   0   -0.12    2.00
   6  -2   0    0.34    1.25
   6  -2   0    2.33    2.00
   7   2   0   39.39    2.22
   7   2   0   33.86    3.01
   7  -2   0   35.83    3.02
   8   2   0    3.94    2.50
   8  -2   0   -1.88    2.40
   9   2   0    7.75    2.75
   9  -2   0    9.08    2.87
  10   2   0    1.90    2.87
  10  -2   0   -1.93    2.93
  11   2   0    7.37    3.52
  11  -2   0    9.87    3.53
  12   2   0   -4.50    3.76
  12  -2   0   -1.77    3.50
  13   2   0    2.03    4.21
  13  -2   0    1.63    4.02
   0  -3   0    0.54    0.62
   0  -3   0    0.63    0.47
   1   3   0  367.97    3.88
   1  -3   0  392.74    3.79
   2   3   0  209.13    3.03
   2   3   0  196.66    3.25
   2  -3   0  193.01    2.64
   2  -3   0  197.70    3.25
   3   3   0  629.75    6.09
   3   3   0  562.54    6.37
   3  -3   0  546.06    5.06
   3  -3   0  586.24    6.52
   4   3   0  122.09    2.69
   4   3   0  117.65    3.31
   4  -3   0  114.69    2.35
   4  -3   0  108.65    3.13
   5   3   0  283.79    4.39
   5   3   0  267.52    5.26
   5  -3   0  251.58    3.68
   5  -3   0  241.74    5.03
   6   3   0   32.54    1.90
   6   3   0   26.77    2.58
   6  -3   0   32.79    1.79
   6  -3   0   34.52    2.76
   7   3   0   16.57    1.72
   7   3   0   14.24    2.47
   7  -3   0   13.27    2.61
   8   3   0   35.34    3.43
   8  -3   0   45.00    3.46
   9   3   0    3.33    2.93
   9  -3   0    2.54    2.71
  10   3   0   44.93    4.13
  10  -3   0   43.78    4.11
  11   3   0    1.77    3.49
  11  -3   0   -3.20    3.27
  12   3   0    5.31    3.86
  12  -3   0    4.89    3.91
  13   3   0    5.55    4.32
  13  -3   0   -2.06    4.33
   0  -4   0   35.50    1.42
   1   4   0  232.48    3.35
   1   4   0  207.44    3.22
   1  -4   0  223.72    3.11
   2   4   0   34.35    1.63
   2   4   0   32.32    1.86
   2  -4   0   30.43    1.46
   2  -4   0   30.61    1.72
   3   4   0   83.18    2.33
   3   4   0   75.62    2.61
   3  -4   0   78.19    2.07
   3  -4   0   78.33    2.56
   4   4   0   84.12    2.49
   4   4   0   81.18    2.92
   4  -4   0   80.69    2.18
   4  -4   0   82.38    2.84
   5   4   0  295.99    4.74
   5   4   0  247.01    5.15
   5  -4   0  251.26    3.84
   5  -4   0  236.23    5.08
   6   4   0   87.33    2.82
   6   4   0   79.43    3.50
   6  -4   0   82.76    2.50
   6  -4   0   75.77    3.49
   7   4   0    6.80    1.63
   7   4   0    4.53    2.45
   7  -4   0    5.19    2.38
   8   4   0   44.29    3.59
   8  -4   0   39.85    3.49
   9   4   0   15.91    3.12
   9  -4   0   11.93    3.00
  10   4   0    1.90    3.19
  10  -4   0    2.37    3.12
  11   4   0    8.02    3.26
  11  -4   0   11.18    3.59
  12   4   0    1.37    4.03
  12  -4   0    5.81    3.87
  13   4   0   -0.07    4.26
  13  -4   0   -3.76    4.37
   0  -5   0   -0.74    1.00
   0  -5   0    1.77    0.94
   1   5   0   12.24    1.37
   1   5   0   12.90    1.37
   1  -5   0   11.44    1.29
   2   5   0    3.28    1.15
   2   5   0    8.30    1.51
   2  -5   0    6.44    1.27
   2  -5   0    6.50    1.43
   3   5   0  248.79    4.13
   3   5   0  237.71    4.46
   3  -5   0  230.07    3.60
   3  -5   0  228.95    4.31
   4   5   0   19.15    1.63
   4   5   0   17.85    1.95
   4  -5   0   16.39    1.50
   4  -5   0   16.86    1.83
   5   5   0   -0.89    1.31
   5   5   0    0.38    1.70
   5  -5   0    1.40    1.35
   5  -5   0   -1.65    1.51
   6   5   0   12.36    1.68
   6   5   0    9.46    2.27
   6  -5   0   11.95    1.59
   6  -5   0   13.40    2.42
   7   5   0    7.43    1.64
   7   5   0   10.55    2.58
   7  -5   0    9.95    2.49
   8   5   0   10.33    2.71
   8  -5   0    5.08    2.65
   9   5   0   -1.87    2.71
   9  -5   0   -0.62    2.86
  10   5   0   -1.18    3.08
  10  -5   0    0.08    3.05
  11   5   0   -1.79    3.65
  11  -5   0    5.28    3.46
  12   5   0   -2.44    3.58
  12  -5   0   -5.12    3.69
   0  -6   0    9.27    1.39
   0  -6   0    7.91    1.20
   1   6   0    0.88    1.26
  -1  -6   0    0.19    1.13
  -1  -6   0    0.41    1.03
   1  -6   0    1.95    1.27
   2   6   0  495.01    6.14
   2   6   0  523.97    6.48
   2  -6   0  505.27    5.83
   3   6   0  141.65    3.36
   3   6   0  147.56    3.64
   3  -6   0  155.31    3.21
   3  -6   0  133.94    3.50
   4   6   0   74.63    2.66
   4   6   0   75.81    3.01
   4  -6   0   72.97    2.40
   4  -6   0   62.30    2.84
   5   6   0   94.36    3.04
   5   6   0   92.22    3.55
   5  -6   0   92.81    2.82
   5  -6   0   90.88    3.55
   6   6   0   19.73    1.93
   6   6   0   19.74    2.49
   6  -6   0   23.33    1.92
   6  -6   0   17.35    2.35
   7   6   0   27.70    2.15
   7   6   0   26.48    2.97
   7  -6   0   23.91    2.98
   8   6   0   19.96    3.13
   8  -6   0   20.38    3.12
   9   6   0    5.63    3.02
   9  -6   0    7.04    3.08
  10   6   0    5.67    3.26
  10  -6   0    8.13    3.43
  11   6   0    9.43    3.81
  11  -6   0   11.50    3.73
  12   6   0    7.43    4.00
  12  -6   0   -3.63    3.85
   0  -7   0    0.77    1.28
   0  -7   0    0.28    1.12
  -1  -7   0  201.71    4.00
  -1  -7   0  190.46    3.84
   1  -7   0  198.02    3.81
   2   7   0   45.62    2.18
   2   7   0   49.52    2.39
   2  -7   0   49.26    2.12
   3   7   0  223.00    4.41
   3   7   0  230.65    4.73
   3  -7   0  235.72    4.19
   3  -7   0  181.76    4.18
   4   7   0   65.88    2.68
   4   7   0   61.98    2.89
   4  -7   0   58.71    2.39
   4  -7   0   58.04    2.87
   5   7   0   33.29    2.24
   5   7   0   41.93    3.28
   5  -7   0   33.37    2.15
   5  -7   0   31.36    2.57
   6   7   0   35.46    2.37
   6   7   0   41.61    3.10
   6  -7   0   33.58    2.26
   7   7   0    4.82    1.73
   7   7   0    6.93    2.55
   7  -7   0    5.52    2.51
   8   7   0    1.03    2.48
   8  -7   0    1.48    2.64
   9   7   0   22.72    3.37
   9  -7   0   20.02    3.62
  10   7   0   29.89    3.86
  10  -7   0   33.49    4.14
  11   7   0    7.42    3.40
  11  -7   0    5.00    3.73
  12   7   0    4.68    3.65
  12  -7   0    9.63    3.90
   0  -8   0   20.73    1.75
   0  -8   0   19.81    1.73
  -1  -8   0   -1.34    1.21
  -1  -8   0   -1.00    1.22
   1  -8   0   -0.24    1.30
   2   8   0  168.08    4.04
  -2  -8   0  164.24    3.91
   2  -8   0  177.60    3.87
   3   8   0   32.36    2.21
   3   8   0   29.33    2.19
   3  -8   0   26.48    1.94
   3  -8   0   24.34    2.05
   4   8   0    2.72    1.51
   4   8   0    2.65    1.77
   4  -8   0    2.64    1.53
   4  -8   0    5.42    1.92
   5   8   0    1.70    1.64
   5   8   0    4.39    2.15
   5  -8   0    1.36    1.66
   5  -8   0    1.93    2.01
   6   8   0    0.94    1.67
   6   8   0    0.46    2.44
   6  -8   0   -2.02    1.78
   6  -8   0    0.60    2.11
   7   8   0    5.67    1.85
   7   8   0    9.01    2.44
   7  -8   0    7.62    2.38
   8   8   0    0.58    2.53
   8  -8   0    0.20    2.80
   9   8   0   -1.72    2.66
   9  -8   0   -1.35    2.92
  10   8   0    1.54    3.10
  10  -8   0    0.36    3.10
  11   8   0    9.79    3.46
  11  -8   0    8.74    3.85
  12   8   0   -2.06    3.84
  12  -8   0    2.94    3.97
   0  -9   0   -1.97    1.28
  -1  -9   0   27.93    2.12
  -1  -9   0   22.00    2.00
   1  -9   0   27.73    2.08
   2   9   0    9.00    1.80
  -2  -9   0    6.81    1.61
  -2  -9   0    8.31    1.67
   2  -9   0    6.40    1.50
   3   9   0   14.74    1.83
   3   9   0   18.74    2.15
  -3  -9   0   17.87    1.86
  -3  -9   0   17.80    1.83
   3  -9   0   16.34    1.86
   3  -9   0   18.15    2.16
   4   9   0    3.74    1.73
   4   9   0    2.96    1.88
   4  -9   0    4.92    1.65
   4  -9   0    3.79    1.98
   5   9   0    4.79    1.84
   5   9   0    3.53    2.13
   5  -9   0    4.59    1.86
   5  -9   0    4.47    2.16
   6   9   0    4.64    1.87
   6   9   0    5.10    2.34
   6  -9   0    5.91    1.97
   6  -9   0    1.27    2.10
   7   9   0   62.75    3.33
   7   9   0   67.84    4.10
   7  -9   0   53.62    3.67
   8   9   0   38.99    3.75
   8  -9   0   36.54    3.75
   9   9   0    7.39    3.19
   9  -9   0    7.22    2.93
  10   9   0   -1.56    3.01
  10  -9   0   -0.15    3.19
  11   9   0    2.30    3.20
  11  -9   0    5.02    3.63
  12   9   0    0.20    3.61
  12  -9   0    4.73    4.20
   0 -10   0  669.48    8.69
  -1 -10   0   18.90    1.96
  -1 -10   0   23.96    2.08
   1 -10   0   20.92    2.06
  -2 -10   0   74.83    3.17
  -2 -10   0   79.51    3.25
   2 -10   0   78.10    3.05
   3  10   0    7.97    1.97
  -3 -10   0    9.32    1.88
  -3 -10   0   10.15    1.87
   3 -10   0   11.67    1.82
   4  10   0   39.07    2.68
   4  10   0   35.72    2.79
  -4 -10   0   35.10    2.56
  -4 -10   0   34.48    2.49
   4 -10   0   38.69    2.46
   4 -10   0   36.11    2.83
   5  10   0   12.22    2.16
   5  10   0   13.09    2.48
   5 -10   0   12.38    1.99
   5 -10   0   14.47    2.45
   6  10   0  106.57    4.14
   6  10   0  109.90    4.55
   6 -10   0  112.09    4.72
   7  10   0   16.58    2.48
   7  10   0   24.30    2.90
   7 -10   0   16.15    2.91
   8  10   0    2.41    2.30
   8  10   0    4.70    2.79
   8 -10   0    2.56    2.85
   9  10   0   15.87    3.41
   9 -10   0   13.00    3.54
  10  10   0    2.71    2.90
  10 -10   0   -2.57    3.50
  11  10   0   15.46    3.48
  11 -10   0   14.60    4.06
  12 -10   0    3.44    4.18
   0 -11   0   -0.98    1.61
  -1 -11   0  142.63    4.27
  -1 -11   0  141.57    4.26
   1 -11   0  152.96    4.30
  -2 -11   0   20.11    2.28
  -2 -11   0   20.60    2.29
   2 -11   0   20.71    2.15
   3  11   0   66.41    3.32
  -3 -11   0   69.19    3.38
  -3 -11   0   68.08    3.31
   3 -11   0   60.39    2.95
   4  11   0    5.87    2.21
  -4 -11   0    2.58    1.92
  -4 -11   0    4.92    2.06
   4 -11   0    5.54    1.86
   4 -11   0    5.72    2.13
   5  11   0    7.54    2.36
  -5 -11   0    5.12    1.99
  -5 -11   0    9.49    2.29
   5 -11   0    7.60    2.07
   5 -11   0    7.54    2.51
   6  11   0    7.20    2.25
   6  11   0    9.80    2.42
  -6 -11   0    9.56    2.31
  -6 -11   0    5.18    2.32
   6 -11   0    9.79    2.76
   7  11   0    2.99    2.12
   7  11   0    0.90    2.60
  -7 -11   0    3.11    2.13
  -7 -11   0    1.03    2.44
   7 -11   0    3.31    2.70
   8  11   0   15.37    3.10
  -8 -11   0   22.09    2.84
  -8 -11   0   15.24    2.92
   8 -11   0   17.38    3.28
   9  11   0   -2.55    2.49
   9 -11   0    0.93    3.04
  10  11   0    6.24    2.98
  10 -11   0    6.51    3.74
  11  11   0    4.09    3.35
   0 -12   0    4.86    1.98
  -1 -12   0   39.05    2.74
  -1 -12   0   41.31    2.87
   1 -12   0   36.88    2.62
  -2 -12   0    5.03    1.96
  -2 -12   0    4.53    1.93
   2 -12   0    3.03    1.81
  -3 -12   0    5.68    2.14
  -3 -12   0    5.12    2.09
   3 -12   0    4.77    1.90
   4  12   0   29.84    2.87
  -4 -12   0   34.50    3.00
  -4 -12   0   29.50    2.89
   4 -12   0   30.32    2.55
   4 -12   0   29.01    2.91
   5  12   0   12.08    2.61
  -5 -12   0   13.09    2.37
  -5 -12   0   11.56    2.50
   5 -12   0   13.27    2.22
   5 -12   0   12.85    2.73
   6  12   0    1.06    2.34
  -6 -12   0    0.54    2.02
  -6 -12   0   -1.31    2.17
   6 -12   0   -0.92    2.24
   7  12   0    0.29    2.53
  -7 -12   0    4.21    2.40
  -7 -12   0    0.87    2.49
   7 -12   0   -0.48    2.59
   8  12   0    2.48    2.69
  -8 -12   0    2.49    2.50
  -8 -12   0    5.25    2.78
   8 -12   0   -2.96    2.61
   9  12   0    3.11    3.01
   9 -12   0    2.95    3.34
  10  12   0   -1.54    2.82
  10 -12   0   -1.77    3.62
  11  12   0    1.45    3.35
  11 -12   0   -2.33    4.02
   0 -13   0    0.02    1.95
  -1 -13   0  297.60    6.62
  -2 -13   0   12.57    2.34
  -2 -13   0   15.25    2.37
   2 -13   0    9.97    2.04
  -3 -13   0   38.55    3.08
  -3 -13   0   40.07    3.01
   3 -13   0   42.12    2.93
   4  13   0    0.78    2.13
  -4 -13   0   -0.53    2.06
  -4 -13   0    0.70    2.10
   4 -13   0    3.16    1.90
   4 -13   0   -3.66    2.13
   5  13   0   42.51    3.42
  -5 -13   0   40.63    3.38
  -5 -13   0   41.76    3.35
   5 -13   0   39.26    2.93
   5 -13   0   39.57    3.44
   6  13   0   18.92    2.83
  -6 -13   0   10.57    2.73
  -6 -13   0   17.52    2.79
   6 -13   0   16.36    3.04
   7  13   0    0.22    2.57
  -7 -13   0   -2.48    2.46
  -7 -13   0    1.61    2.57
   7 -13   0   -0.81    2.47
  -8 -13   0   27.01    3.40
  -8 -13   0   31.89    3.52
   8 -13   0   25.23    3.53
   9  13   0   -1.39    3.02
   9 -13   0   -0.38    3.31
  10  13   0    0.29    3.12
  10 -13   0   -3.56    3.79
  11  13   0    4.95    3.73
  11 -13   0    0.12    4.18
   0 -14   0  187.40    5.50
  -1 -14   0    0.98    2.05
   1 -14   0   -0.02    1.75
  -2 -14   0   50.34    3.27
  -2 -14   0   50.62    3.38
   2 -14   0   47.49    3.09
  -3 -14   0   27.75    2.99
  -3 -14   0   29.95    2.97
   3 -14   0   22.07    2.56
  -4 -14   0   12.72    2.60
  -4 -14   0    8.23    2.48
   4 -14   0   10.67    2.21
   4 -14   0   10.87    2.50
   5  14   0   53.10    3.70
  -5 -14   0   52.83    3.66
  -5 -14   0   56.42    3.75
   5 -14   0   51.20    3.34
   5 -14   0   63.04    4.05
   6  14   0    4.60    2.53
  -6 -14   0    7.05    2.73
  -6 -14   0    5.07    2.69
   6 -14   0    8.69    2.82
   7  14   0    8.01    2.92
  -7 -14   0    2.77    2.79
  -7 -14   0    4.39    2.88
   7 -14   0    3.91    2.99
   8  14   0   10.40    3.00
  -8 -14   0   12.00    3.21
  -8 -14   0   13.50    3.27
   8 -14   0   16.71    3.36
   9  14   0    8.50    3.25
   9 -14   0    5.12    3.76
  10  14   0   -0.62    3.35
  10 -14   0   -9.47    3.85
   0 -15   0   -0.81    2.05
  -1 -15   0    3.18    2.06
   1 -15   0    1.08    2.07
  -2 -15   0   58.37    3.68
   2 -15   0   49.00    3.32
  -3 -15   0    7.71    2.61
  -3 -15   0   10.03    2.66
   3 -15   0    8.80    2.22
  -4 -15   0    8.16    2.66
  -4 -15   0   10.25    2.72
   4 -15   0    9.29    2.30
   4 -15   0    9.60    2.80
   5  15   0    0.63    2.46
  -5 -15   0    1.75    2.69
  -5 -15   0    1.38    2.60
   5 -15   0    0.61    2.23
   5 -15   0   -0.54    2.79
   6  15   0   11.59    3.05
  -6 -15   0   12.99    3.14
  -6 -15   0   11.27    2.89
   6 -15   0   11.54    3.15
   7  15   0    2.29    2.61
  -7 -15   0    6.54    3.10
  -7 -15   0   -2.73    2.77
   7 -15   0    4.18    3.12
   8  15   0   -0.17    3.05
  -8 -15   0    1.43    3.24
  -8 -15   0    0.56    3.33
   8 -15   0    5.26    3.45
   9  15   0    1.79    3.25
   9 -15   0    1.88    3.39
  10  15   0   -3.38    3.50
  10 -15   0   -4.92    4.01
   0 -16   0    4.64    2.20
  -1 -16   0    0.11    2.11
   1 -16   0    2.79    2.13
  -2 -16   0   58.21    3.86
   2 -16   0   59.86    3.67
  -3 -16   0   13.18    2.68
   3 -16   0    7.55    2.49
  -4 -16   0   73.51    4.46
  -4 -16   0   71.92    4.40
   4 -16   0   78.44    4.13
   4 -16   0   71.78    4.52
  -5 -16   0   21.23    3.37
  -5 -16   0   16.00    3.25
   5 -16   0   21.81    3.03
   5 -16   0   24.34    3.54
   6  16   0    0.08    2.64
  -6 -16   0   -4.20    2.81
  -6 -16   0    2.06    2.82
   6 -16   0    0.90    2.96
   7  16   0    6.43    3.12
  -7 -16   0    8.49    3.32
  -7 -16   0    3.12    3.18
   7 -16   0    6.52    3.15
   8  16   0    3.93    3.27
  -8 -16   0    6.43    3.48
  -8 -16   0   -0.49    3.50
   8 -16   0   -6.82    3.33
   9  16   0   12.30    3.63
   9 -16   0   14.04    4.07
   0 -17   0    0.15    2.04
  -1 -17   0    5.83    2.56
   1 -17   0    1.60    2.06
  -2 -17   0   19.59    2.93
   2 -17   0   17.23    2.71
  -3 -17   0   58.09    4.02
   3 -17   0   51.54    3.71
  -4 -17   0   21.82    3.08
   4 -17   0   25.28    3.06
   4 -17   0   24.19    3.47
  -5 -17   0   18.26    3.19
  -5 -17   0   22.57    3.69
   5 -17   0   21.18    3.05
   5 -17   0   20.23    3.63
  -6 -17   0    6.41    3.30
  -6 -17   0    7.51    3.26
   6 -17   0   10.86    3.27
   7  17   0    3.66    3.06
  -7 -17   0    8.98    3.48
  -7 -17   0    2.00    3.51
   7 -17   0    5.73    3.40
   8  17   0   11.74    3.58
  -8 -17   0    2.03    3.72
  -8 -17   0    5.61    4.08
   8 -17   0    8.56    3.64
   9  17   0    6.13    3.65
   9 -17   0    3.40    4.07
   0 -18   0   22.37    3.01
  -1 -18   0   -2.61    2.33
   1 -18   0   -3.14    2.36
  -2 -18   0    1.86    2.38
   2 -18   0   -1.83    2.49
  -3 -18   0    3.11    2.60
   3 -18   0    7.08    2.74
  -4 -18   0    1.24    2.51
   4 -18   0    0.49    2.55
   4 -18   0    4.11    3.06
  -5 -18   0    1.77    2.61
   5 -18   0    1.46    3.04
  -6 -18   0   -3.51    3.04
   6 -18   0    1.12    3.28
  -7 -18   0    2.46    3.32
  -7 -18   0    2.53    3.84
   7 -18   0   -4.23    3.56
   8  18   0   -4.47    3.40
  -8 -18   0    5.06    3.46
   8 -18   0    4.29    3.69
   0 -19   0    0.65    2.54
  -1 -19   0    5.49    2.65
   1 -19   0    3.62    2.67
  -2 -19   0    8.01    2.82
   2 -19   0    9.45    2.96
  -3 -19   0    7.51    2.92
   3 -19   0    0.97    2.92
  -4 -19   0    0.27    2.94
   4 -19   0    3.74    2.79
   4 -19   0   -1.80    3.13
  -5 -19   0    0.08    3.02
   5 -19   0    2.36    3.40
  -6 -19   0    3.98    3.12
   6 -19   0    2.44    3.47
  -7 -19   0   11.28    3.71
   7 -19   0   13.39    4.06
   0 -20   0   23.38    3.54
  -1 -20   0   -2.12    2.82
   1 -20   0    0.86    2.50
  -2 -20   0   32.10    3.71
   2 -20   0   25.19    3.59
  -3 -20   0    0.01    2.98
   3 -20   0    3.51    2.91
  -4 -20   0    5.10    3.15
   4 -20   0    7.79    3.17
   4 -20   0    5.83    3.55
  -5 -20   0    0.94    3.19
   5 -20   0    4.71    3.51
  -6 -20   0    0.76    3.30
   6 -20   0   -0.82    3.85
   7 -20   0    0.85    4.01
   0 -21   0    1.00    2.83
  -1 -21   0    9.87    3.13
   1 -21   0    9.67    3.19
  -2 -21   0   -0.13    2.82
   2 -21   0    7.92    3.20
  -3 -21   0   16.51    3.63
   3 -21   0   20.05    3.57
  -4 -21   0    6.79    3.46
   4 -21   0    1.53    3.19
   4 -21   0    6.26    3.47
   5 -21   0    1.78    3.77
   6 -21   0    4.00    3.87
   0 -22   0    4.38    3.24
  -1 -22   0    0.66    3.13
   1 -22   0   -4.70    3.19
   2 -22   0    7.15    3.54
   3 -22   0    2.17    3.42
   4 -22   0   -2.12    3.57
   4 -22   0    2.05    3.63
  13   0  -1   -4.41    3.73
  12   0  -1    6.78    3.55
  11   0  -1    0.29    3.13
  10   0  -1   -1.85    2.91
   9   0  -1    1.45    2.67
   8   0  -1   -3.20    2.34
   7   0  -1    1.72    2.12
   6   0  -1    0.59    0.88
   6   0  -1   -1.12    1.67
   5   0  -1   -1.03    0.71
   5   0  -1    0.20    1.61
   4   0  -1    0.30    0.58
   4   0  -1    0.79    1.50
   3   0  -1    1.44    1.35
  -3   0   1    0.81    0.44
   2   0  -1    0.33    0.79
  -2   0   1    0.31    0.38
  -1   0   1    1.49    0.39
   0   0   1    0.07    0.40
   1   0   1    1.17    0.78
   2   0   1   -0.17    0.98
   2   0   1    1.71    1.11
   3   0   1    0.11    1.13
   3   0   1    1.14    1.44
   4   0   1    0.23    1.20
   4   0   1    0.27    1.54
   5   0   1    0.48    1.33
   5   0   1    2.23    1.86
   6   0   1    0.36    1.48
   6   0   1   -1.72    2.05
   7   0   1   -2.15    1.69
   7   0   1    1.06    2.36
   8   0   1   -1.06    2.59
   9   0   1    3.82    2.88
  10   0   1   -2.16    3.11
  11   0   1   -0.17    3.45
  12   0   1    5.43    4.06
  13   1  -1   -7.22    3.43
  13  -1  -1   -3.96    3.59
  12   1  -1    5.74    3.60
  12  -1  -1   10.77    3.75
  11   1  -1    1.39    3.23
  11  -1  -1   -1.93    3.32
  10   1  -1    5.60    3.02
  10  -1  -1    1.89    2.93
   9   1  -1    0.68    2.59
   9  -1  -1   -0.17    2.36
   8   1  -1   32.62    3.23
   8  -1  -1   28.33    3.05
   7   1  -1   25.65    2.79
   7  -1  -1   22.05    2.61
   6   1  -1  176.30    2.74
   6   1  -1  169.14    4.51
   6  -1  -1  182.73    2.39
   6  -1  -1  149.29    4.27
   5   1  -1   39.84    1.33
   5   1  -1   30.78    2.24
   5  -1  -1   40.94    1.08
   5  -1  -1   33.13    2.31
   4   1  -1   47.93    1.28
   4   1  -1   42.83    2.22
   4  -1  -1   50.44    0.85
   4  -1  -1   41.37    2.17
   3   1  -1  284.12    4.08
   3  -1  -1  263.93    3.91
  -3  -1   1  305.90    2.80
  -3  -1   1  293.53    2.69
   2   1  -1   44.93    1.48
   2   1  -1   49.84    1.38
   2  -1  -1   46.67    1.47
  -2   1   1   51.67    0.65
  -2  -1   1   47.55    1.04
  -1   1   1  436.64    3.30
  -1  -1   1  444.98    3.58
   0   1   1   77.98    1.45
   0  -1   1   67.41    1.36
   1   1   1 1044.55    7.73
   1  -1   1  888.92    6.82
   2   1   1  180.07    2.99
   2   1   1  152.92    2.70
   2  -1   1  157.20    2.74
   2  -1   1  159.18    2.73
   3   1   1   51.15    1.98
   3   1   1   52.78    2.17
   3  -1   1   55.78    2.01
   3  -1   1   60.20    2.26
   4   1   1   11.62    1.46
   4   1   1    8.16    1.67
   4  -1   1    9.06    1.41
   4  -1   1    8.21    1.66
   5   1   1  169.94    3.70
   5   1   1  146.50    4.05
   5  -1   1  163.85    3.54
   5  -1   1  147.15    4.02
   6   1   1   18.40    1.92
   6   1   1   15.52    2.36
   6  -1   1   15.21    1.79
   6  -1   1   14.86    2.18
   7   1   1   32.28    2.39
   7   1   1   26.87    2.97
   7  -1   1   35.95    2.31
   7  -1   1   29.18    3.00
   8   1   1   28.63    3.23
   8  -1   1   28.18    3.32
   9   1   1    4.37    2.82
   9  -1   1    1.95    2.99
  10   1   1   10.18    3.52
  10  -1   1   13.17    3.45
  11   1   1    0.81    3.46
  11  -1   1    2.22    3.73
  12   1   1    6.63    4.12
  12  -1   1    7.14    4.12
  13   2  -1    7.05    4.29
  13  -2  -1    3.28    3.92
  12   2  -1   -1.81    3.45
  12  -2  -1    2.44    3.45
  11   2  -1    2.74    3.07
  11  -2  -1    4.43    3.37
  10   2  -1    0.78    2.76
  10  -2  -1    4.96    2.94
   9   2  -1   43.35    3.63
   9  -2  -1   40.59    3.53
   8   2  -1   20.57    2.95
   8  -2  -1   21.10    2.74
   7   2  -1   28.25    2.78
   7  -2  -1   24.09    2.76
   6   2  -1   12.29    1.26
   6   2  -1   13.48    2.24
   6  -2  -1   14.29    1.02
   6  -2  -1   12.54    2.11
   5   2  -1   97.67    2.12
   5   2  -1   94.64    3.19
   5  -2  -1  101.24    1.54
   5  -2  -1   87.43    3.08
   4   2  -1   43.20    1.46
   4   2  -1   41.75    2.23
   4  -2  -1   41.21    0.93
   4  -2  -1   39.51    2.08
   3   2  -1    2.09    1.43
   3   2  -1   -0.14    0.90
   3  -2  -1    0.26    0.56
   3  -2  -1   -0.75    1.19
  -3  -2   1    0.86    0.87
  -3  -2   1    1.48    0.77
   2   2  -1  881.91    7.09
   2   2  -1  895.25    6.63
   2  -2  -1  833.24    6.78
  -2   2   1  958.76    5.99
  -2  -2   1  824.89    6.07
  -1   2   1   37.89    1.04
  -1  -2   1   40.38    1.20
   0   2   1  772.92    5.99
   0  -2   1  749.85    5.93
   1   2   1   -0.27    0.84
   1  -2   1    0.06    0.80
   1  -2   1    0.28    0.82
   2   2   1   19.68    1.38
   2   2   1   19.23    1.48
   2  -2   1   21.82    1.44
   2  -2   1   21.31    1.45
   3   2   1   70.37    2.23
   3   2   1   60.19    2.31
   3  -2   1   57.61    2.05
   3  -2   1   54.31    2.21
   4   2   1  263.65    4.35
   4   2   1  232.71    4.47
   4  -2   1  247.36    4.05
   4  -2   1  228.39    4.43
   5   2   1   78.68    2.72
   5   2   1   65.00    3.03
   5  -2   1   70.55    2.51
   5  -2   1   70.87    3.02
   6   2   1   49.89    2.49
   6   2   1   48.38    3.03
   6  -2   1   49.68    2.39
   6  -2   1   48.13    3.09
   7   2   1   35.33    2.42
   7   2   1   30.53    3.04
   7  -2   1   35.23    2.31
   7  -2   1   32.37    2.99
   8   2   1    2.71    2.65
   8  -2   1    7.01    2.71
   9   2   1   56.85    4.19
   9  -2   1   47.96    3.85
  10   2   1    2.00    3.29
  10  -2   1    5.08    3.41
  11   2   1   10.97    3.71
  11  -2   1   13.14    3.83
  12   2   1    5.35    3.95
  12  -2   1   -7.74    4.09
  13   3  -1   -0.29    3.93
  13  -3  -1   -4.42    3.91
  12   3  -1    1.35    3.52
  12  -3  -1    0.67    3.61
  11   3  -1   -2.63    3.19
  11  -3  -1    1.60    3.28
  10   3  -1    5.13    3.04
  10  -3  -1   -0.73    2.96
   9   3  -1   -1.41    2.36
   9  -3  -1    1.32    2.62
   8   3  -1    2.32    2.47
   8  -3  -1   -0.16    2.37
   7   3  -1   54.64    3.29
   7  -3  -1   58.37    3.35
   6   3  -1    3.48    1.27
   6   3  -1    3.84    2.03
   6  -3  -1    5.91    1.00
   6  -3  -1    4.92    1.89
   5   3  -1   23.00    1.44
   5   3  -1   22.01    2.11
   5  -3  -1   23.11    1.07
   5  -3  -1   23.69    2.12
   4   3  -1  189.16    3.96
   4   3  -1  194.50    3.09
   4  -3  -1  176.72    2.16
   4  -3  -1  174.74    3.81
  -4  -3   1  204.14    3.14
  -4  -3   1  198.20    3.05
   3   3  -1  228.57    3.95
   3   3  -1  232.39    3.04
   3  -3  -1  217.06    2.42
   3  -3  -1  216.53    3.77
  -3  -3   1  233.80    3.22
  -3  -3   1  228.04    3.15
   2   3  -1  180.51    3.05
   2   3  -1  165.52    2.40
   2  -3  -1  174.68    2.26
   2  -3  -1  169.36    2.92
   2  -3  -1  168.93    2.18
  -2  -3   1  173.61    2.69
   1   3  -1  349.83    3.80
   1   3  -1  319.08    3.42
  -1   3   1  339.52    3.54
  -1  -3   1  338.26    3.78
   0   3   1    0.90    0.85
   0  -3   1    0.88    0.84
   1   3   1  159.94    2.84
   1   3   1  169.47    2.69
   1  -3   1  160.72    2.83
   2   3   1   42.10    1.85
   2   3   1   41.67    1.87
   2  -3   1   41.13    1.76
   2  -3   1   43.32    1.83
   3   3   1    0.44    1.17
   3   3   1    0.82    1.48
   3  -3   1    0.52    1.18
   3  -3   1   -0.28    1.30
   4   3   1   44.70    2.11
   4   3   1   35.92    2.27
   4  -3   1   41.84    2.00
   4  -3   1   36.07    2.28
   5   3   1    0.49    1.41
   5   3   1   -0.51    1.66
   5  -3   1    2.15    1.33
   5  -3   1    0.09    1.84
   6   3   1    5.40    1.81
   6   3   1    3.75    2.24
   6  -3   1    3.06    1.60
   6  -3   1    5.05    2.21
   7   3   1    1.70    1.71
   7   3   1    2.50    2.47
   7  -3   1    5.69    2.45
   8   3   1   20.95    3.20
   8  -3   1   19.29    3.04
   9   3   1    1.20    3.05
   9  -3   1    6.35    2.85
  10   3   1    4.38    3.41
  10  -3   1   -2.18    3.09
  11   3   1   -1.52    3.45
  11  -3   1    0.05    3.54
  12   3   1    2.51    4.12
  12  -3   1    1.09    4.05
  13   4  -1    6.36    4.17
  13  -4  -1   -1.77    4.03
  12   4  -1   -0.77    3.40
  12  -4  -1    7.38    3.41
  11   4  -1   10.83    3.31
  11  -4  -1   10.66    3.56
  10   4  -1    3.66    3.01
  10  -4  -1    2.18    3.05
   9   4  -1   -2.17    2.60
   9  -4  -1   -0.44    2.59
   8   4  -1    4.33    2.43
   8  -4  -1    7.89    2.64
   7   4  -1   52.30    2.29
   7   4  -1   51.52    3.37
   7  -4  -1   46.23    3.33
   6   4  -1    5.53    1.39
   6   4  -1    8.70    2.23
   6  -4  -1    4.21    2.06
   5   4  -1    9.06    1.36
   5   4  -1    6.37    1.95
   5   4  -1    8.90    1.24
   5  -4  -1    7.84    1.10
   5  -4  -1   12.09    1.94
   4   4  -1   60.29    2.61
   4   4  -1   57.87    1.73
   4  -4  -1   56.84    1.54
   4  -4  -1   62.17    2.55
  -4  -4   1   54.95    1.96
  -4  -4   1   56.50    1.92
   3   4  -1    0.42    1.39
   3   4  -1    1.44    0.97
   3  -4  -1    1.17    0.94
   3  -4  -1    2.31    1.40
  -3  -4   1   -0.07    1.08
  -3  -4   1    1.49    1.04
   2   4  -1  719.54    6.93
   2   4  -1  741.40    5.95
   2  -4  -1  760.87    6.21
   2  -4  -1  686.58    6.68
   2  -4  -1  727.25    6.01
  -2  -4   1  705.50    6.52
   1   4  -1   58.56    1.91
  -1   4   1   62.54    1.79
  -1  -4   1   61.35    1.94
   0   4   1  100.24    2.26
   0  -4   1   96.32    2.33
   1   4   1   49.11    1.85
   1   4   1   47.38    1.78
   1  -4   1   45.20    1.84
   2   4   1   64.84    2.23
   2   4   1   71.84    2.38
   2  -4   1   62.51    2.20
   2  -4   1   65.41    2.15
   3   4   1    2.54    1.29
   3   4   1    2.31    1.37
   3  -4   1    2.71    1.29
   3  -4   1    2.76    1.38
   4   4   1  287.70    4.92
   4   4   1  270.61    5.07
   4  -4   1  260.28    4.40
   4  -4   1  248.08    4.81
   5   4   1    9.29    1.72
   5   4   1    7.61    2.07
   5  -4   1    8.15    1.58
   5  -4   1    6.91    2.04
   6   4   1    3.05    1.77
   6   4   1    6.45    2.34
   6  -4   1    4.95    1.60
   6  -4   1    6.80    2.20
   7   4   1   26.33    2.37
   7   4   1   20.36    2.92
   7  -4   1   18.71    2.84
   8   4   1    3.67    2.73
   8  -4   1    5.54    2.63
   9   4   1   15.63    3.40
   9  -4   1   13.26    3.26
  10   4   1   -0.29    3.27
  10  -4   1   -0.99    3.14
  11   4   1    5.39    3.93
  11  -4   1    5.50    3.85
  12   4   1    5.17    4.14
  12  -4   1    2.77    4.11
  13   5  -1    2.27    4.00
  13  -5  -1   -0.85    3.88
  12   5  -1    3.16    3.92
  12  -5  -1    5.99    3.46
  11   5  -1    5.64    3.45
  11  -5  -1    0.96    3.16
  10   5  -1   18.66    3.53
  10  -5  -1   20.14    3.40
   9   5  -1    5.28    2.91
   9  -5  -1    2.08    2.84
   8   5  -1   -2.63    2.48
   8  -5  -1   -0.75    2.35
   7   5  -1   14.86    1.87
   7   5  -1   10.68    2.50
   7   5  -1   16.13    1.65
   7  -5  -1   12.94    2.55
   6   5  -1   26.45    1.90
   6   5  -1   26.06    2.67
   6   5  -1   23.04    1.62
   6  -5  -1   19.53    2.41
   5   5  -1  284.80    5.56
   5   5  -1  280.05    3.87
   5  -5  -1  256.92    3.49
   5  -5  -1  255.50    5.31
  -5  -5   1  274.03    4.49
  -5  -5   1  296.62    4.67
   4   5  -1  236.72    4.70
   4   5  -1  242.55    3.30
   4  -5  -1  234.65    3.28
   4  -5  -1  203.37    4.32
  -4  -5   1  245.83    4.09
  -4  -5   1  235.02    3.98
   3   5  -1  975.11    9.43
   3   5  -1  940.97    7.17
   3  -5  -1  922.44    7.51
   3  -5  -1  979.71    9.41
  -3  -5   1  941.20    8.57
  -3  -5   1  991.23    8.83
   2   5  -1   10.46    1.49
   2   5  -1   12.08    1.29
   2  -5  -1   11.49    1.23
   2  -5  -1   12.03    1.17
  -2  -5   1   10.41    1.29
  -1   5   1   31.33    1.58
  -1  -5   1   28.53    1.71
   0   5   1   76.61    2.29
   0  -5   1   76.38    2.31
   1   5   1  103.58    2.68
   1   5   1   97.53    2.55
   1  -5   1   96.17    2.59
   2   5   1    3.07    1.13
   2   5   1    7.24    1.41
   2  -5   1    6.01    1.39
   2  -5   1    5.35    1.36
   3   5   1   39.18    2.11
   3   5   1   37.37    2.45
   3  -5   1   32.76    1.97
   3  -5   1   32.95    2.05
   4   5   1  100.58    3.13
   4   5   1  100.89    3.36
   4  -5   1  102.95    3.01
   4  -5   1  106.43    3.41
   5   5   1   22.06    2.05
   5   5   1   22.39    2.40
   5  -5   1   23.47    1.97
   5  -5   1   20.82    2.29
   6   5   1   73.98    3.12
   6   5   1   70.20    3.57
   6  -5   1   67.20    2.80
   6  -5   1   61.32    3.40
   7   5   1   34.63    2.48
   7   5   1   33.18    3.35
   7  -5   1   34.46    3.12
   8   5   1   61.22    4.06
   8  -5   1   55.28    3.82
   9   5   1    8.46    3.18
   9  -5   1    9.08    3.23
  10   5   1   13.83    3.83
  10  -5   1   14.79    3.31
  11   5   1   -0.62    3.65
  11  -5   1   -2.85    3.60
  12   5   1   -1.47    4.01
  12  -5   1    2.28    4.12
  13   6  -1    7.78    4.24
  13  -6  -1   -1.36    3.83
  12   6  -1    0.21    3.66
  12  -6  -1    0.58    3.73
  11   6  -1    6.47    3.22
  11  -6  -1    4.28    3.36
  10   6  -1    8.22    3.29
  10  -6  -1    5.00    3.26
   9   6  -1    5.03    2.96
   9  -6  -1    4.26    2.71
   8   6  -1   22.79    3.08
   8  -6  -1   18.33    3.05
   7   6  -1   77.05    3.89
   7  -6  -1   74.90    3.86
  -7  -6   1   78.27    2.99
  -7  -6   1   77.66    3.05
   6   6  -1   28.03    2.63
   6   6  -1   30.83    1.73
   6  -6  -1   24.78    2.67
  -6  -6   1   32.52    2.11
  -6  -6   1   32.36    2.14
   5   6  -1   77.98    3.23
   5   6  -1   83.93    2.19
   5  -6  -1   80.74    2.28
   5  -6  -1   69.14    3.13
  -5  -6   1   72.28    2.65
  -5  -6   1   74.03    2.68
   4   6  -1  103.85    3.53
   4   6  -1  102.35    2.14
   4  -6  -1   90.54    2.33
   4  -6  -1   89.86    3.11
  -4  -6   1   90.08    2.80
  -4  -6   1   92.49    2.80
   3   6  -1   96.73    3.04
   3   6  -1   99.08    2.09
   3  -6  -1   94.21    2.39
   3  -6  -1   92.31    2.90
  -3  -6   1   98.41    2.83
  -3  -6   1   92.43    2.70
   2   6  -1  387.04    5.43
   2  -6  -1  361.65    4.69
   2  -6  -1  362.47    4.70
  -2  -6   1  388.35    5.31
  -1   6   1   56.00    2.04
  -1  -6   1   49.82    2.16
   0   6   1    2.30    1.25
   0  -6   1    4.94    1.39
   1   6   1    9.58    1.36
   1   6   1    9.57    1.44
   1  -6   1    7.59    1.46
   2   6   1    4.16    1.31
   2   6   1    4.96    1.49
   2  -6   1    4.02    1.42
   2  -6   1    4.88    1.41
   3   6   1  228.27    4.51
   3   6   1  225.34    4.52
   3  -6   1  233.08    4.34
   3  -6   1  209.13    4.36
   4   6   1   86.82    3.04
   4   6   1   94.00    3.35
   4  -6   1   86.50    2.97
   4  -6   1   78.79    3.09
   5   6   1   11.08    1.70
   5   6   1    6.59    2.04
   5  -6   1    6.49    1.74
   5  -6   1    5.00    1.86
   6   6   1   16.07    1.93
   6   6   1   11.76    2.30
   6  -6   1   10.47    1.79
   6  -6   1   15.23    2.35
   7   6   1    5.78    1.78
   7   6   1    8.55    2.65
   7  -6   1    4.50    2.43
   8   6   1    0.62    1.80
   8   6   1   -1.90    2.59
   8  -6   1   -2.45    2.65
   9   6   1   10.12    3.14
   9  -6   1   15.11    3.36
  10   6   1   -1.53    3.17
  10  -6   1   -3.54    3.30
  11   6   1   -3.59    3.55
  11  -6   1   -5.77    3.43
  12   6   1    2.53    4.04
  12  -6   1    1.34    4.24
  13  -7  -1   -1.17    4.13
  12   7  -1   -1.33    3.39
  12  -7  -1   -1.85    3.64
  11   7  -1    4.56    3.42
  11  -7  -1   -4.17    3.19
  10   7  -1    1.34    3.14
  10  -7  -1   -0.27    2.83
   9   7  -1    3.01    2.82
   9  -7  -1    5.37    2.71
   8   7  -1    3.25    2.62
   8  -7  -1    6.19    2.74
   7   7  -1    9.53    2.60
   7  -7  -1    7.67    2.39
  -7  -7   1    7.31    1.86
  -7  -7   1    8.29    1.95
   6   7  -1   10.92    2.39
   6  -7  -1   10.87    2.31
  -6  -7   1   11.16    1.84
  -6  -7   1   12.29    1.95
   5   7  -1   19.58    2.61
   5   7  -1   18.47    1.40
   5  -7  -1   20.41    1.67
   5  -7  -1   21.08    2.33
  -5  -7   1   17.58    1.93
  -5  -7   1   16.66    1.92
   4   7  -1   -0.13    1.53
   4   7  -1   -0.43    1.11
   4  -7  -1    1.07    1.27
   4  -7  -1   -0.53    1.50
  -4  -7   1    0.80    1.39
  -4  -7   1   -1.43    1.43
   3   7  -1   53.52    2.57
   3  -7  -1   58.30    2.18
   3  -7  -1   60.77    2.60
  -3  -7   1   56.57    2.40
  -3  -7   1   57.87    2.42
   2   7  -1    7.47    1.55
   2  -7  -1    7.53    1.32
   2  -7  -1    5.58    1.28
  -2  -7   1    6.45    1.38
   1  -7  -1   16.04    1.50
   1  -7  -1   16.05    1.43
  -1  -7   1   16.43    1.65
   0   7   1    2.55    1.21
   0  -7   1    3.15    1.40
   1   7   1    9.17    1.46
   1  -7   1    6.03    1.46
   2   7   1    0.77    1.21
   2   7   1    1.53    1.48
   2  -7   1    1.34    1.36
   3   7   1    8.09    1.64
   3   7   1    8.71    1.75
   3  -7   1    7.15    1.62
   3  -7   1    8.29    1.76
   4   7   1   14.25    1.82
   4   7   1   14.75    2.18
   4  -7   1   15.59    1.96
   4  -7   1   19.24    2.17
   5   7   1   15.61    1.95
   5   7   1   15.76    2.75
   5  -7   1   15.44    2.12
   5  -7   1    9.68    2.20
   6   7   1   23.16    2.23
   6   7   1   20.91    2.54
   6  -7   1   21.38    2.17
   6  -7   1   17.28    2.43
   7   7   1    1.24    1.77
   7   7   1   -1.00    2.28
   7  -7   1   -1.82    2.48
   8   7   1    2.27    1.95
   8   7   1    1.37    2.38
   8  -7   1   -1.26    2.79
   9   7   1   -1.22    2.79
   9  -7   1    2.89    3.23
  10   7   1   -1.42    3.11
  10  -7   1    0.40    3.41
  11   7   1   -2.29    3.37
  11  -7   1    6.31    3.97
  12   7   1    3.56    3.82
  12  -7   1   -2.32    4.33
  12   8  -1    0.86    3.60
  12  -8  -1   -3.65    3.60
  11   8  -1    1.74    3.29
  11  -8  -1    4.80    3.17
  10   8  -1   -3.27    2.93
  10  -8  -1    1.59    3.21
   9   8  -1    6.83    3.01
   9  -8  -1   10.09    3.02
   8   8  -1   46.01    3.57
   8  -8  -1   55.49    3.83
   7   8  -1   19.20    2.63
   7  -8  -1   19.07    2.84
  -7  -8   1   20.73    2.35
  -7  -8   1   20.61    2.41
   6   8  -1   65.02    3.75
   6  -8  -1   60.73    3.50
  -6  -8   1   63.73    3.06
  -6  -8   1   64.31    3.07
   5   8  -1   15.81    2.35
   5  -8  -1   16.35    1.73
   5  -8  -1   10.99    2.24
  -5  -8   1   15.86    1.93
  -5  -8   1   14.67    1.98
   4   8  -1  125.42    3.94
   4  -8  -1  127.55    3.20
   4  -8  -1  113.95    3.79
  -4  -8   1  118.62    3.51
  -4  -8   1  119.39    3.57
   3   8  -1   17.50    2.00
   3  -8  -1   22.25    1.71
   3  -8  -1   17.08    1.94
  -3  -8   1   20.07    1.87
  -3  -8   1   20.52    1.89
   2  -8  -1  326.85    5.12
   2  -8  -1  314.43    5.03
  -2  -8   1  292.35    5.19
   1  -8  -1   36.41    2.00
   1  -8  -1   35.77    2.00
  -1  -8   1   32.74    2.07
   0   8   1   47.52    2.24
   0  -8   1   44.11    2.21
   1   8   1   43.57    2.32
   1  -8   1   36.39    2.15
   2   8   1   56.81    2.58
   2   8   1   54.57    2.59
   2  -8   1   54.84    2.54
   3   8   1   79.41    3.15
   3   8   1   72.70    3.03
   3  -8   1   75.37    2.95
   3  -8   1   70.53    2.92
   4   8   1   -0.07    1.51
   4   8   1   -0.72    1.70
   4  -8   1    1.91    1.77
   4  -8   1   -0.64    1.83
   5   8   1   35.18    2.50
   5   8   1   35.78    2.83
   5  -8   1   38.23    2.64
   5  -8   1   37.86    2.96
   6   8   1   42.85    2.80
   6   8   1   47.82    3.43
   6  -8   1   44.21    2.76
   6  -8   1   39.01    3.17
   7   8   1   36.94    2.84
   7   8   1   35.50    3.19
   7  -8   1   32.45    3.35
   8   8   1    1.70    1.95
   8   8   1   -1.22    2.49
   8  -8   1   -2.76    2.70
   9   8   1    9.31    2.98
   9  -8   1   16.67    3.61
  10   8   1   -1.80    2.87
  10  -8   1    3.60    3.52
  11   8   1    5.98    3.60
  11  -8   1    7.90    4.08
  12  -8   1   -1.20    4.41
  12   9  -1   12.23    4.08
  12  -9  -1   10.03    4.24
  11   9  -1    7.47    3.41
  11  -9  -1    2.66    3.50
  10   9  -1   22.67    3.68
  10  -9  -1   22.85    3.80
   9   9  -1    2.78    2.63
   9  -9  -1    4.41    2.92
   8   9  -1   15.44    3.21
   8  -9  -1   15.06    2.86
  -8  -9   1   10.27    2.34
  -8  -9   1   14.49    2.49
   7   9  -1    0.54    2.61
   7  -9  -1    3.81    2.29
  -7  -9   1    2.51    1.96
  -7  -9   1   -4.19    1.97
   6   9  -1   61.90    3.64
  -6  -9   1   68.35    3.27
  -6  -9   1   70.38    3.29
   5   9  -1   87.92    3.85
   5  -9  -1   87.70    2.97
   5  -9  -1   83.22    3.73
  -5  -9   1   83.35    3.39
  -5  -9   1   86.79    3.44
   4   9  -1   -0.03    1.85
   4  -9  -1   -1.97    1.36
   4  -9  -1    0.38    1.83
  -4  -9   1    1.12    1.65
  -4  -9   1   -2.64    1.53
   3   9  -1   96.30    3.51
   3  -9  -1   99.52    3.08
  -3  -9   1   95.85    3.34
   2  -9  -1    2.96    1.38
   2  -9  -1    2.94    1.44
  -2  -9   1    3.90    1.56
   1  -9  -1  160.54    3.95
   1  -9  -1  168.55    4.03
   0   9   1   89.00    3.09
   0  -9   1  100.93    3.29
   1   9   1  107.05    3.41
   1  -9   1   91.37    3.16
   2   9   1   11.23    1.86
   2   9   1   12.82    1.90
   2  -9   1   11.02    1.76
   3   9   1  107.24    3.65
   3   9   1  103.26    3.70
   3  -9   1  106.24    3.55
   3  -9   1  108.06    3.69
   4   9   1    1.19    1.61
   4   9   1   -0.89    1.80
   4  -9   1   -1.12    1.75
   4  -9   1    2.25    2.06
   5   9   1   47.48    2.85
   5   9   1   44.68    3.10
   5  -9   1   45.54    2.95
   5  -9   1   45.99    3.20
   6   9   1   35.59    2.70
   6   9   1   28.27    2.96
   6  -9   1   25.51    2.63
   6  -9   1   29.04    3.05
   7   9   1    7.15    1.94
   7   9   1    5.94    2.73
   7  -9   1    3.82    2.63
   8   9   1    8.41    2.19
   8   9   1   11.94    2.93
   8  -9   1    6.46    2.88
   9   9   1    1.65    2.69
   9  -9   1    1.01    3.03
  10   9   1   18.77    3.76
  10  -9   1   18.40    3.95
  11   9   1    0.41    3.36
  11  -9   1    4.30    3.91
  12  10  -1    6.02    3.74
  12 -10  -1   -0.49    4.04
  11  10  -1    2.82    3.51
  11 -10  -1   -1.66    3.49
  10  10  -1   -0.28    2.98
  10 -10  -1    4.42    3.33
   9  10  -1   -2.89    2.80
   9 -10  -1   -0.44    3.04
   8  10  -1    6.72    2.60
   8 -10  -1    1.54    2.49
  -8 -10   1   -1.16    2.29
  -8 -10   1   -0.99    2.27
   7  10  -1   46.12    3.51
   7 -10  -1   48.58    3.63
  -7 -10   1   46.22    3.14
  -7 -10   1   51.30    3.25
   6  10  -1   15.68    2.59
   6 -10  -1   16.80    2.73
  -6 -10   1   12.68    2.35
  -6 -10   1   15.07    2.37
   5  10  -1    5.08    2.28
   5 -10  -1    6.22    1.66
   5 -10  -1    7.57    2.20
  -5 -10   1    2.56    1.90
  -5 -10   1    5.61    2.09
   4  10  -1   -0.03    1.75
   4 -10  -1    0.62    1.50
   4 -10  -1    0.82    1.77
  -4 -10   1   -0.46    1.75
  -4 -10   1    2.88    1.85
   3  10  -1    7.10    1.86
   3 -10  -1    5.22    1.56
  -3 -10   1    4.18    1.60
   2 -10  -1   47.76    2.47
  -2 -10   1   48.30    2.70
   1 -10  -1   15.44    1.87
   1 -10  -1   15.74    1.95
  -1 -10   1   17.91    1.94
   0 -10  -1   -2.12    1.38
   0 -10  -1    0.18    1.49
   0 -10   1    1.51    1.61
   1  10   1    2.43    1.62
   1 -10   1    4.90    1.56
   2  10   1    1.03    1.63
   2 -10   1   -0.76    1.58
   3  10   1   -0.57    1.76
   3  10   1   -0.55    1.87
   3 -10   1    0.81    1.79
   3 -10   1   -0.32    1.90
   4  10   1   21.13    2.31
   4  10   1   20.42    2.33
   4 -10   1   19.34    2.37
   4 -10   1   21.29    2.45
   5  10   1   18.60    2.30
   5  10   1   15.30    2.54
   5 -10   1   15.33    2.43
   5 -10   1   21.64    2.76
   6  10   1   61.18    3.41
   6  10   1   56.65    3.53
   6 -10   1   60.38    3.30
   6 -10   1   52.10    3.67
   7  10   1    3.07    2.04
   7  10   1    2.13    2.39
   7 -10   1    2.08    2.44
   8  10   1    1.77    2.23
   8  10   1    1.08    2.57
   8 -10   1    0.91    2.80
   9  10   1    0.55    2.70
   9 -10   1    1.45    3.28
  10  10   1   -1.47    2.94
  10 -10   1   -2.72    3.75
  11  10   1    0.26    3.41
  11 -10   1    0.91    4.13
  12  11  -1    3.93    3.53
  12 -11  -1    3.13    4.13
  11  11  -1    0.43    3.43
  11 -11  -1   -3.40    3.74
  10  11  -1   15.50    3.58
  10 -11  -1   14.29    3.51
   9  11  -1   -2.52    2.73
   9 -11  -1    4.40    3.16
   8  11  -1   51.58    3.97
   8 -11  -1   49.21    3.98
  -8 -11   1   49.56    3.38
  -8 -11   1   52.29    3.59
   7  11  -1   15.77    2.84
   7 -11  -1   18.90    3.02
  -7 -11   1   16.96    2.55
  -7 -11   1   15.73    2.69
   6  11  -1    7.28    2.42
   6 -11  -1    5.77    2.55
  -6 -11   1    6.43    2.20
  -6 -11   1    1.59    2.12
   5  11  -1   19.26    2.68
   5 -11  -1   16.62    2.02
   5 -11  -1   16.11    2.64
  -5 -11   1   15.47    2.34
  -5 -11   1   18.87    2.51
   4  11  -1    2.13    2.15
   4 -11  -1    1.27    1.58
   4 -11  -1    0.20    1.88
  -4 -11   1    1.20    1.74
  -4 -11   1    0.79    1.81
   3  11  -1    2.63    1.97
   3 -11  -1    3.70    1.61
  -3 -11   1    2.59    1.83
   2 -11  -1   14.43    1.94
  -2 -11   1   13.22    2.03
   1 -11  -1  185.76    4.68
   1 -11  -1  193.61    4.80
  -1 -11   1  191.24    4.93
   0 -11  -1   23.64    2.17
   0 -11  -1   25.56    2.24
   0 -11   1   24.62    2.34
  -1 -11  -1  132.71    4.21
  -1 -11  -1  128.00    4.14
   1 -11   1  128.27    4.11
   2  11   1   57.21    3.04
   2 -11   1   41.26    2.78
   3  11   1   17.69    2.22
   3  11   1   20.08    2.47
   3 -11   1   17.49    2.26
   3 -11   1   17.08    2.38
   4  11   1    5.32    2.04
   4  11   1    5.88    2.21
   4 -11   1    4.50    1.99
   4 -11   1    3.07    2.25
   5  11   1    9.71    2.22
   5  11   1    4.58    2.28
   5 -11   1    0.72    2.17
   5 -11   1    9.86    2.55
   6  11   1   10.94    2.37
   6  11   1    8.36    2.40
   6 -11   1    9.25    2.42
   6 -11   1    6.73    2.54
   7  11   1   -1.70    1.97
   7  11   1    2.71    2.35
   7 -11   1   -4.18    2.65
   8  11   1   15.03    2.78
   8  11   1   13.80    2.93
   8 -11   1   15.30    3.36
   9  11   1   -1.44    2.77
   9 -11   1    5.54    3.35
  10  11   1    2.52    2.96
  10 -11   1   11.43    4.06
  11  11   1    2.84    3.28
  11 -11   1    2.25    4.25
  11  12  -1    6.58    3.43
  11 -12  -1    6.30    3.97
  10  12  -1    4.53    3.17
  10 -12  -1    8.31    3.68
   9  12  -1   14.76    3.31
   9 -12  -1   14.50    3.35
   8  12  -1    6.48    2.70
   8 -12  -1    2.77    2.80
  -8 -12   1    4.02    2.59
  -8 -12   1    5.17    2.80
   7  12  -1   41.90    3.61
   7 -12  -1   40.30    3.53
  -7 -12   1   35.48    3.20
  -7 -12   1   40.51    3.36
   6  12  -1    2.23    2.45
   6 -12  -1    3.37    2.47
  -6 -12   1    7.20    2.31
  -6 -12   1    7.77    2.46
   5  12  -1   77.19    4.09
   5 -12  -1   65.50    3.06
   5 -12  -1   71.42    3.93
  -5 -12   1   78.24    3.74
  -5 -12   1   80.33    3.96
   4  12  -1   25.66    2.68
   4 -12  -1   29.39    2.44
   4 -12  -1   25.98    2.73
  -4 -12   1   33.86    2.77
   3 -12  -1    3.60    1.65
  -3 -12   1    1.22    2.02
   2 -12  -1   54.69    2.97
   1 -12  -1    4.92    1.85
   1 -12  -1    5.14    1.90
  -1 -12   1    0.57    1.87
   0 -12  -1  236.69    5.64
   0 -12  -1  234.61    5.64
   0 -12   1  238.01    5.72
  -1 -12  -1    6.42    2.05
  -1 -12  -1    7.77    2.11
   1 -12   1    1.56    1.70
  -2 -12  -1  100.00    4.02
  -2 -12  -1  105.83    4.13
   2  12   1  120.63    4.40
   2 -12   1  106.30    4.04
   3  12   1   10.66    2.13
   3 -12   1    8.81    2.19
   4  12   1   70.66    3.71
   4  12   1   69.73    3.81
   4 -12   1   62.90    3.45
   4 -12   1   72.21    3.83
   5  12   1   19.96    2.62
   5  12   1   25.74    2.88
   5 -12   1   23.55    2.76
   5 -12   1   24.65    3.10
   6  12   1   27.63    2.83
   6  12   1   23.70    2.91
   6 -12   1   23.23    2.93
   6 -12   1   26.63    3.41
   7  12   1   15.17    2.77
   7 -12   1   24.08    3.29
   8  12   1   10.71    2.70
   8  12   1    2.89    2.69
   8 -12   1    1.56    2.91
   9  12   1    9.78    3.17
   9 -12   1    3.70    3.53
  10  12   1    2.20    3.05
  10 -12   1    0.02    3.97
  11  13  -1   -1.95    3.60
  11 -13  -1    1.46    3.86
  10  13  -1    2.41    3.25
  10 -13  -1   -2.03    3.52
   9  13  -1    2.97    3.08
   9 -13  -1    2.45    3.21
   8  13  -1    0.71    2.89
   8 -13  -1    0.65    2.86
  -8 -13   1   -2.07    2.69
  -8 -13   1   -2.79    2.92
   7  13  -1   16.57    3.25
   7 -13  -1   20.59    3.31
  -7 -13   1   20.19    2.96
  -7 -13   1   19.62    3.16
   6  13  -1   10.61    2.61
   6 -13  -1   13.35    2.82
  -6 -13   1    9.73    2.34
  -6 -13   1    7.99    2.70
   5  13  -1    0.45    2.11
   5 -13  -1    1.25    1.74
   5 -13  -1    4.78    2.26
  -5 -13   1    0.81    2.01
   4  13  -1   84.58    4.10
   4 -13  -1   72.55    3.38
   4 -13  -1   84.49    4.19
  -4 -13   1   80.42    3.89
   3 -13  -1    5.67    1.93
  -3 -13   1    5.99    2.31
   2 -13  -1    2.80    1.90
  -2 -13   1    2.93    1.98
   1 -13  -1   70.43    3.41
   1 -13  -1   75.95    3.64
   0 -13  -1    2.15    1.78
   0 -13  -1    4.89    1.98
   0 -13   1    7.56    2.15
  -1 -13  -1   16.80    2.40
  -1 -13  -1   18.01    2.43
   1 -13   1   14.31    2.21
  -2 -13  -1    8.82    2.31
  -2 -13  -1    9.91    2.34
   2 -13   1    8.60    2.20
  -3 -13  -1    8.07    2.24
  -3 -13  -1    9.76    2.43
   3  13   1    5.89    2.25
   3 -13   1   11.30    2.37
   4  13   1    2.09    1.95
   4  13   1   -2.96    2.03
   4 -13   1   -1.98    2.10
   4 -13   1    2.32    2.18
   5  13   1    7.66    2.28
   5  13   1   11.30    2.59
   5 -13   1   11.04    2.50
   5 -13   1    9.28    2.75
   6  13   1   14.17    2.65
   6  13   1   15.75    2.94
   6 -13   1   10.83    2.84
   7  13   1    7.93    2.65
   7  13   1    5.23    2.74
   7 -13   1    6.11    3.06
   8  13   1    4.26    2.84
   8  13   1    6.34    2.89
   8 -13   1    7.65    3.20
   9  13   1    2.88    3.05
   9 -13   1   -0.79    3.47
  10  13   1    0.65    3.39
  10 -13   1    0.64    4.13
  11 -14  -1   -1.21    3.95
  10  14  -1    1.56    3.38
  10 -14  -1    1.26    3.82
   9  14  -1    3.95    3.22
   9 -14  -1    1.27    3.37
   8  14  -1   -0.60    2.80
   8 -14  -1   -1.74    2.88
  -8 -14   1    0.98    2.59
   7  14  -1   11.84    3.09
   7 -14  -1   13.17    3.15
  -7 -14   1    8.47    2.62
   6  14  -1    2.22    2.39
   6 -14  -1   -1.53    2.61
  -6 -14   1   -2.47    2.03
   5  14  -1    2.44    2.43
   5 -14  -1    8.11    2.12
   5 -14  -1    6.34    2.51
  -5 -14   1    8.23    2.41
   4 -14  -1    3.34    1.98
   4 -14  -1    3.47    2.45
  -4 -14   1    3.76    2.17
   3 -14  -1   -0.08    1.73
  -3 -14   1    1.56    2.15
   2 -14  -1   -0.13    1.83
  -2 -14   1   -0.84    2.11
   1 -14  -1   -0.82    1.70
  -1 -14   1    0.52    2.11
   0 -14  -1   32.63    2.96
   0 -14  -1   30.63    2.91
   0 -14   1   31.49    2.87
  -1 -14  -1   33.10    2.93
  -1 -14  -1   34.84    2.95
   1 -14   1   31.19    2.82
  -2 -14  -1    7.92    2.25
  -2 -14  -1   14.34    2.45
   2 -14   1    6.86    2.03
  -3 -14  -1    1.47    2.00
  -3 -14  -1    0.36    2.06
   3 -14   1   -0.07    2.01
  -4 -14  -1   41.63    3.23
  -4 -14  -1   37.83    3.20
   4 -14   1   34.61    3.03
   4 -14   1   36.39    3.43
  -5 -14  -1    2.68    2.33
  -5 -14  -1   -1.61    2.43
   5  14   1    1.34    2.24
   5  14   1   -0.09    2.28
   5 -14   1    5.39    2.46
   5 -14   1    2.65    2.58
   6  14   1    3.00    2.47
   6  14   1    1.62    2.54
   6 -14   1    1.72    2.79
   7  14   1    7.92    2.75
   7  14   1    3.89    2.77
   7 -14   1    6.49    3.14
  -8 -14  -1    3.73    2.69
  -8 -14  -1   -3.56    3.12
   8  14   1    3.64    2.91
   8  14   1   -0.42    2.89
   8 -14   1   -3.16    3.08
   9  14   1    2.71    3.22
   9 -14   1    4.24    3.73
  10  14   1   -0.97    3.31
  10 -14   1    0.65    4.08
  10  15  -1    7.03    3.53
  10 -15  -1    7.66    3.92
   9  15  -1    2.22    3.27
   9 -15  -1   -1.57    3.40
   8  15  -1   10.13    3.14
   8 -15  -1    8.24    3.34
  -8 -15   1    5.00    2.88
   7  15  -1    0.03    2.77
   7 -15  -1    0.03    2.73
  -7 -15   1    1.71    2.49
   6  15  -1    2.06    2.64
   6 -15  -1    2.77    2.81
  -6 -15   1    5.42    2.45
   5  15  -1   39.67    3.55
   5 -15  -1   39.69    3.05
   5 -15  -1   35.87    3.60
  -5 -15   1   37.44    3.33
   4 -15  -1   78.17    3.84
   4 -15  -1   78.61    4.33
  -4 -15   1   68.31    4.04
   3 -15  -1  104.77    4.29
  -3 -15   1  107.00    4.71
   2 -15  -1    0.82    1.97
  -2 -15   1   -1.40    1.98
   1 -15  -1   31.78    2.93
  -1 -15   1   32.53    3.03
   0 -15  -1    0.42    2.01
   0 -15  -1    1.39    2.26
   0 -15   1   -1.24    2.05
  -1 -15  -1   37.58    3.21
  -1 -15  -1   48.74    3.53
   1 -15   1   43.62    3.24
  -2 -15  -1   -1.09    2.05
  -2 -15  -1   -1.33    2.15
   2 -15   1    0.36    2.05
  -3 -15  -1   61.28    4.02
  -3 -15  -1   57.49    3.91
   3 -15   1   58.22    3.61
  -4 -15  -1   20.86    2.99
  -4 -15  -1   21.06    3.19
   4 -15   1   18.97    2.80
   4 -15   1   20.84    3.18
  -5 -15  -1   14.70    2.85
  -5 -15  -1   18.23    3.18
   5  15   1   21.53    3.16
   5 -15   1   19.39    2.95
   5 -15   1   16.31    3.16
  -6 -15  -1   18.19    3.15
  -6 -15  -1   23.68    3.42
   6  15   1   18.71    3.16
   6 -15   1   17.00    3.34
  -7 -15  -1   10.24    3.06
  -7 -15  -1    8.50    3.28
   7  15   1    8.66    3.05
   7 -15   1    7.81    3.47
  -8 -15  -1   16.86    3.48
  -8 -15  -1   13.12    3.70
   8  15   1   14.90    3.36
   8 -15   1   18.33    3.89
   9  15   1    2.20    3.25
   9 -15   1    3.34    3.71
  10  16  -1    2.49    3.47
  10 -16  -1   -1.08    4.02
   9  16  -1    4.55    3.37
   9 -16  -1    2.37    3.58
   8  16  -1    3.97    3.29
   8 -16  -1    2.48    3.33
  -8 -16   1    4.29    3.14
   7  16  -1    4.96    3.06
   7 -16  -1    6.51    3.34
  -7 -16   1    7.07    2.85
   6  16  -1    6.42    3.08
   6 -16  -1    8.54    3.17
  -6 -16   1   10.91    2.86
   5 -16  -1    0.37    2.58
  -5 -16   1   -0.89    2.22
   4 -16  -1   40.22    3.26
   4 -16  -1   47.39    3.83
  -4 -16   1   46.15    3.60
   3 -16  -1   -0.80    1.99
  -3 -16   1   -1.44    2.25
   2 -16  -1   71.19    3.91
  -2 -16   1   67.93    4.15
   1 -16  -1   21.87    2.74
  -1 -16   1   15.57    2.68
   0 -16  -1   36.57    3.12
   0 -16   1   30.66    3.14
  -1 -16  -1   -2.07    2.09
   1 -16   1    2.86    2.37
  -2 -16  -1   -0.15    2.23
  -2 -16  -1    1.67    2.25
   2 -16   1   -0.96    2.15
  -3 -16  -1   11.28    2.85
  -3 -16  -1   10.20    2.79
   3 -16   1    7.64    2.56
  -4 -16  -1   25.12    3.53
  -4 -16  -1   18.22    3.12
   4 -16   1   23.20    2.96
   4 -16   1   23.52    3.42
  -5 -16  -1   -0.61    2.84
  -5 -16  -1    0.26    2.79
   5 -16   1    1.66    2.63
   5 -16   1   -1.03    2.96
  -6 -16  -1    3.85    3.05
  -6 -16  -1    1.33    2.82
   6  16   1    3.52    2.80
   6 -16   1    2.62    3.21
  -7 -16  -1   10.91    3.40
  -7 -16  -1   10.50    3.46
   7  16   1    3.07    3.09
   7 -16   1    7.45    3.49
  -8 -16  -1    7.08    3.75
  -8 -16  -1    5.95    3.65
   8  16   1    2.26    3.23
   8 -16   1    7.91    3.51
   9  16   1   11.31    3.66
   9 -16   1   10.21    4.38
   9  17  -1    3.47    3.58
   9 -17  -1   -2.22    3.67
   8  17  -1    4.86    3.41
   8 -17  -1   -0.44    3.38
  -8 -17   1   -0.68    3.17
   7  17  -1    0.80    3.03
   7 -17  -1   -2.38    3.25
  -7 -17   1   -2.29    2.98
   6 -17  -1   -1.76    3.03
  -6 -17   1   -1.89    2.62
   5 -17  -1    3.65    2.84
  -5 -17   1   -1.55    2.62
   4 -17  -1    2.41    2.37
   4 -17  -1    1.74    2.64
  -4 -17   1    1.14    2.42
   3 -17  -1    1.88    2.17
  -3 -17   1    6.76    2.58
   2 -17  -1   16.67    2.56
  -2 -17   1   14.69    2.72
   1 -17  -1   -0.42    2.30
  -1 -17   1    2.51    2.37
   0 -17  -1   -0.62    2.02
   0 -17   1    2.67    2.15
  -1 -17  -1   -1.63    2.19
  -1 -17  -1   -2.54    2.51
   1 -17   1    1.06    2.32
  -2 -17  -1    3.82    2.65
  -2 -17  -1   -1.16    2.64
   2 -17   1   -0.95    2.17
  -3 -17  -1    6.07    2.71
  -3 -17  -1    3.17    2.81
   3 -17   1    7.19    2.47
  -4 -17  -1    4.96    3.08
  -4 -17  -1    2.27    2.85
   4 -17   1   -1.91    2.55
   4 -17   1    3.20    2.82
  -5 -17  -1   -2.58    3.02
  -5 -17  -1    1.71    2.95
   5 -17   1   -1.00    2.80
   5 -17   1    3.34    2.99
  -6 -17  -1    4.34    3.34
  -6 -17  -1    7.06    3.20
   6 -17   1    3.97    3.29
  -7 -17  -1    1.80    3.59
  -7 -17  -1    2.68    3.50
   7  17   1    4.10    3.20
   7 -17   1    0.50    3.62
  -8 -17  -1   -2.04    3.98
  -8 -17  -1    4.08    4.03
   8  17   1   -0.84    3.32
   8 -17   1    2.73    3.98
   8  18  -1    1.54    3.33
   8 -18  -1    3.52    3.74
  -8 -18   1    3.45    3.51
   7 -18  -1    0.68    3.44
  -7 -18   1    5.29    3.22
   6 -18  -1    8.86    3.43
  -6 -18   1    5.55    2.92
   5 -18  -1    5.80    3.16
  -5 -18   1    2.73    2.60
   4 -18  -1   51.58    3.90
   4 -18  -1   42.88    4.06
  -4 -18   1   47.80    4.00
   3 -18  -1    6.54    2.41
  -3 -18   1    9.47    2.87
   2 -18  -1   27.48    3.11
  -2 -18   1   30.25    3.46
   1 -18  -1    6.71    2.60
  -1 -18   1    8.93    2.74
   0 -18  -1   13.62    2.84
   0 -18   1   10.95    2.91
  -1 -18  -1    0.83    2.38
   1 -18   1    1.66    2.61
  -2 -18  -1   62.68    4.37
  -2 -18  -1   58.57    4.39
   2 -18   1   65.61    4.28
  -3 -18  -1   21.04    3.46
  -3 -18  -1   14.71    3.27
   3 -18   1   19.66    3.20
  -4 -18  -1   -2.00    2.86
  -4 -18  -1    2.09    3.06
   4 -18   1   -2.51    2.73
   4 -18   1    7.03    3.17
  -5 -18  -1   11.74    3.33
  -5 -18  -1    6.41    3.26
   5 -18   1    8.24    3.21
   5 -18   1   11.85    3.51
  -6 -18  -1    7.36    3.77
  -6 -18  -1    4.97    3.51
   6 -18   1    5.55    3.64
  -7 -18  -1   17.66    4.11
  -7 -18  -1    9.87    3.94
   7 -18   1   13.13    4.14
   8  18   1    0.10    3.40
   8 -18   1   -1.85    4.10
   8 -19  -1   -2.45    3.74
   7 -19  -1    2.84    3.61
  -7 -19   1    5.53    3.33
   6 -19  -1    7.90    3.52
  -6 -19   1   11.97    3.39
   5 -19  -1   24.29    3.89
  -5 -19   1   22.27    3.67
   4 -19  -1    4.62    2.84
   4 -19  -1    2.86    3.05
  -4 -19   1    6.00    2.73
   3 -19  -1   12.50    2.94
  -3 -19   1   11.59    3.12
   2 -19  -1    4.24    2.65
  -2 -19   1    1.72    2.88
   1 -19  -1   19.90    3.16
  -1 -19   1   25.54    3.28
   0 -19  -1    4.31    2.46
   0 -19   1    2.69    2.84
  -1 -19  -1   36.32    3.71
   1 -19   1   34.28    3.68
  -2 -19  -1    5.10    2.69
   2 -19   1    3.99    2.76
  -3 -19  -1    8.58    3.05
  -3 -19  -1   15.61    3.50
   3 -19   1   11.37    3.02
  -4 -19  -1    3.84    3.38
  -4 -19  -1   -1.89    3.14
   4 -19   1    4.68    2.94
   4 -19   1    4.42    3.11
  -5 -19  -1   11.34    3.74
  -5 -19  -1    8.19    3.59
   5 -19   1   11.03    3.43
   5 -19   1    6.82    3.45
  -6 -19  -1    6.80    3.82
  -6 -19  -1   11.71    3.92
   6 -19   1    9.82    3.96
   7 -19   1    1.77    4.12
   7 -20  -1    8.36    3.81
   6 -20  -1    2.30    3.65
  -6 -20   1    0.20    3.35
   5 -20  -1    1.15    3.37
  -5 -20   1    6.15    3.23
   4 -20  -1    5.55    3.08
   4 -20  -1    0.04    3.18
  -4 -20   1    3.19    3.17
   3 -20  -1    3.28    2.82
  -3 -20   1    1.50    3.01
   2 -20  -1    2.07    2.65
  -2 -20   1    8.38    3.20
   1 -20  -1   -0.31    2.75
  -1 -20   1    3.94    2.95
   0 -20  -1   -2.30    2.82
   0 -20   1    3.31    3.06
  -1 -20  -1    1.59    2.77
   1 -20   1    3.90    2.97
  -2 -20  -1    2.44    2.86
   2 -20   1   -2.79    2.83
  -3 -20  -1    1.59    2.88
   3 -20   1   -2.14    3.02
  -4 -20  -1    7.95    3.21
  -4 -20  -1    9.69    3.58
   4 -20   1   13.82    3.52
   4 -20   1   13.40    3.86
  -5 -20  -1   -5.50    3.54
   5 -20   1   -1.68    3.44
   6 -20   1   -2.58    3.61
   6 -21  -1    7.74    3.99
   5 -21  -1    3.14    3.56
   4 -21  -1    2.37    3.25
   4 -21  -1    3.66    3.26
  -4 -21   1    1.04    3.18
   3 -21  -1    6.65    3.18
  -3 -21   1    1.18    2.98
   2 -21  -1   -3.57    2.87
  -2 -21   1    0.52    3.28
   1 -21  -1   12.97    3.26
  -1 -21   1   11.45    3.30
   0 -21  -1    1.43    2.98
   0 -21   1   -1.21    2.83
  -1 -21  -1    3.37    3.32
   1 -21   1    3.58    3.10
  -2 -21  -1   -0.06    3.12
   2 -21   1   -3.02    2.98
  -3 -21  -1    4.32    3.34
   3 -21   1    9.85    3.44
   4 -21   1    4.93    3.61
   4 -21   1    1.31    3.73
   5 -21   1    5.53    3.97
   5 -22  -1    1.26    3.94
   4 -22  -1    5.66    3.85
   3 -22  -1    4.89    3.60
   2 -22  -1   20.77    3.55
   1 -22  -1    2.72    3.21
  -1 -22   1    0.43    3.32
   0 -22  -1   10.61    3.31
   0 -22   1   11.48    3.67
  -1 -22  -1    1.44    3.17
   1 -22   1   -2.33    3.14
   2 -22   1   14.25    3.70
   3 -22   1   -2.26    3.59
   3 -22   1   -2.15    3.71
   4 -22   1    0.67    3.88
   4 -22   1   14.17    3.96
  13   0  -2    2.92    3.76
  12   0  -2   -1.43    3.20
  11   0  -2    5.58    3.01
  10   0  -2    4.69    3.03
   9   0  -2   44.90    3.59
   8   0  -2   14.54    2.65
   7   0  -2  126.09    4.27
   6   0  -2  246.96    5.26
   5   0  -2   10.32    1.73
   4   0  -2   72.28    2.51
  -4   0   2   72.68    1.09
   3   0  -2    1.31    1.27
   3   0  -2    1.66    1.10
  -3   0   2    2.01    0.80
   2   0  -2   43.93    1.75
  -2   0   2   39.05    1.36
   1   0  -2  453.62    4.92
  -1   0   2  413.70    4.34
   0   0  -2  623.58    6.00
   0   0   2  562.14    5.67
   1   0   2   14.95    1.45
   2   0   2  367.79    5.12
   2   0   2  382.34    4.42
   3   0   2    5.51    1.29
   3   0   2    6.35    1.53
   4   0   2  121.49    3.40
   4   0   2   94.12    3.07
   5   0   2   77.51    3.04
   5   0   2   85.42    3.38
   6   0   2    0.22    1.68
   6   0   2    2.67    2.26
   7   0   2   47.54    2.93
   7   0   2   44.83    3.55
   8   0   2   27.93    3.49
   9   0   2   11.61    3.35
  10   0   2   -0.75    3.60
  11   0   2    7.75    4.02
  12   0   2    2.09    4.49
  13   1  -2    2.95    3.68
  13  -1  -2    0.20    3.76
  12   1  -2    8.19    3.54
  12  -1  -2   12.70    3.63
  11   1  -2   -0.49    3.05
  11  -1  -2   -0.51    2.86
  10   1  -2    8.27    2.90
  10  -1  -2    1.68    2.85
   9   1  -2    0.61    2.53
   9  -1  -2   -1.55    2.60
   8   1  -2   13.35    2.54
   8  -1  -2    8.46    2.50
   7   1  -2   85.49    3.80
   7  -1  -2   88.99    3.81
   6   1  -2  101.11    3.58
   6  -1  -2  100.33    3.56
  -6  -1   2  102.47    1.62
   5   1  -2   44.79    2.46
   5  -1  -2   44.47    2.44
  -5  -1   2   50.23    1.19
   4   1  -2    4.52    1.54
   4   1  -2    4.50    1.23
   4  -1  -2    3.25    1.40
  -4  -1   2    3.75    0.82
   3   1  -2    8.64    1.41
   3   1  -2    9.55    1.30
   3  -1  -2    9.10    1.38
  -3   1   2    6.88    0.76
  -3  -1   2   10.09    1.02
   2   1  -2  188.10    2.65
   2   1  -2  185.07    3.19
   2  -1  -2  170.07    2.47
   2  -1  -2  193.76    3.29
  -2   1   2  185.20    2.48
  -2  -1   2  171.74    2.55
   1   1  -2   38.89    1.72
   1  -1  -2   43.41    1.62
  -1   1   2   41.02    1.50
  -1  -1   2   35.08    1.51
   0   1  -2  865.02    7.55
   0  -1  -2  895.06    7.36
   0   1   2  846.38    7.38
   0  -1   2  869.83    7.56
  -1  -1  -2  362.43    4.38
   1   1   2  371.13    4.86
   1  -1   2  311.68    4.40
   2   1   2   89.60    2.61
   2   1   2   85.40    2.21
   2  -1   2   81.31    2.57
   2  -1   2   79.15    2.13
   3   1   2  142.58    3.45
   3   1   2  131.67    3.09
   3  -1   2  138.65    3.38
   3  -1   2  129.21    3.07
   4   1   2   55.26    2.55
   4   1   2   51.83    2.48
   4  -1   2   54.16    2.44
   4  -1   2   49.76    2.44
   5   1   2   12.37    1.86
   5   1   2   15.77    2.26
   5  -1   2    8.79    1.77
   5  -1   2    7.06    2.05
   6   1   2    2.81    1.77
   6   1   2    1.03    2.34
   6  -1   2   -0.31    1.71
   6  -1   2   -0.86    2.12
   7   1   2   -1.09    1.95
   7   1   2   -0.16    2.46
   7  -1   2   -2.14    1.86
   7  -1   2    0.24    2.50
   8   1   2   16.52    3.23
   8  -1   2   24.37    3.45
   9   1   2    2.06    3.14
   9  -1   2    1.64    3.03
  10   1   2    0.02    3.57
  10  -1   2   -0.79    3.71
  11   1   2   -1.35    3.78
  11  -1   2   -0.98    4.01
  12   1   2   -1.86    4.49
  12  -1   2   -0.60    4.48
  13   2  -2   -7.33    3.73
  13  -2  -2   -2.15    3.88
  12   2  -2    2.33    3.37
  12  -2  -2    3.50    3.29
  11   2  -2    1.78    2.79
  11  -2  -2    0.23    3.04
  10   2  -2    0.03    2.75
  10  -2  -2    0.73    2.74
   9   2  -2   -4.07    2.46
   9  -2  -2   -1.39    2.57
   8   2  -2    3.33    2.42
   8  -2  -2    0.09    2.24
   7   2  -2   34.79    2.79
   7  -2  -2   39.19    2.92
   6   2  -2    2.62    1.94
   6   2  -2    0.05    1.34
   6  -2  -2    0.40    1.81
  -6  -2   2    0.92    1.01
   5   2  -2   38.00    2.34
   5   2  -2   39.11    1.97
   5  -2  -2   36.47    2.32
  -5  -2   2   36.10    1.40
   4   2  -2   23.01    1.86
   4   2  -2   21.50    1.55
   4  -2  -2   23.09    0.56
   4  -2  -2   17.29    1.73
  -4  -2   2   22.11    1.17
   3   2  -2   39.46    1.86
   3   2  -2   40.18    1.82
   3  -2  -2   38.32    1.83
  -3   2   2   41.59    1.16
  -3  -2   2   37.59    1.43
   2   2  -2    4.11    1.07
   2   2  -2    3.58    1.25
   2  -2  -2    3.56    1.02
   2  -2  -2    2.59    1.20
  -2   2   2    3.88    0.87
  -2  -2   2    3.13    1.13
   1   2  -2   21.09    1.73
   1  -2  -2   21.33    1.37
  -1   2   2   21.82    1.31
  -1  -2   2   19.33    1.41
   0   2  -2   14.38    1.59
   0  -2  -2   15.70    1.24
   0   2   2   14.13    1.33
   0  -2   2   11.47    1.39
  -1  -2  -2   53.23    1.87
   1   2   2   57.56    2.14
   1   2   2   54.73    1.56
   1  -2   2   53.23    2.09
   1  -2   2   51.72    1.59
   2   2   2    0.39    1.18
   2   2   2    2.16    1.23
   2  -2   2   -0.23    1.24
   2  -2   2   -0.38    1.14
   3   2   2    3.69    1.48
   3   2   2    4.35    1.49
   3  -2   2    2.54    1.38
   3  -2   2    3.70    1.40
   4   2   2    5.64    1.52
   4   2   2    6.73    1.73
   4  -2   2    6.84    1.56
   4  -2   2    7.03    1.77
   5   2   2   -0.21    1.64
   5   2   2    0.85    1.94
   5  -2   2   -1.21    1.59
   5  -2   2   -0.36    1.82
   6   2   2   18.22    2.21
   6   2   2   16.59    2.51
   6  -2   2   15.39    2.06
   6  -2   2   14.42    2.52
   7   2   2   -0.43    2.00
   7   2   2   -1.87    2.51
   7  -2   2   -0.01    1.87
   7  -2   2   -0.57    2.49
   8   2   2   -2.06    2.62
   8  -2   2    0.27    2.68
   9   2   2    4.89    3.11
   9  -2   2   -3.05    3.10
  10   2   2    9.26    3.62
  10  -2   2    7.80    3.85
  11   2   2    0.14    3.85
  11  -2   2    1.17    4.20
  12   2   2    1.64    4.53
  12  -2   2    2.16    4.64
  13   3  -2   -1.22    3.75
  13  -3  -2    1.52    3.77
  12   3  -2    3.20    3.20
  12  -3  -2    2.81    3.39
  11   3  -2   -2.55    2.99
  11  -3  -2    0.84    3.03
  10   3  -2    6.22    2.78
  10  -3  -2   10.91    3.02
   9   3  -2    8.30    2.87
   9   3  -2    6.11    1.86
   9  -3  -2    4.62    2.72
   8   3  -2  104.09    4.36
   8   3  -2  114.46    3.65
   8  -3  -2  101.35    4.43
   7   3  -2   68.60    3.54
   7   3  -2   66.20    2.75
   7  -3  -2   56.10    3.27
   6   3  -2   77.23    3.36
   6   3  -2   88.71    2.87
   6  -3  -2   75.90    3.31
  -6  -3   2   85.74    2.19
   5   3  -2   40.38    2.31
   5   3  -2   41.29    1.99
   5  -3  -2   36.26    2.34
  -5  -3   2   43.00    1.68
   4   3  -2   14.76    1.75
   4   3  -2   15.49    1.46
   4  -3  -2   18.03    0.85
   4  -3  -2   18.38    1.79
   4  -3  -2   16.63    0.83
  -4  -3   2   18.19    1.31
   3   3  -2  247.85    3.95
   3   3  -2  258.24    3.95
   3  -3  -2  233.88    3.80
  -3   3   2  268.84    2.99
  -3  -3   2  249.44    3.51
   2   3  -2  142.67    2.68
   2   3  -2  151.94    2.93
   2  -3  -2  128.41    2.50
  -2   3   2  147.20    2.47
  -2  -3   2  136.69    2.69
   1  -3  -2  473.44    5.12
  -1   3   2  442.07    4.85
  -1  -3   2  409.81    4.90
   0  -3  -2  142.15    2.55
   0   3   2  135.04    2.86
   0  -3   2  132.50    2.95
  -1  -3  -2    1.28    1.25
   1   3   2    2.03    1.15
   1   3   2    1.67    1.09
   1  -3   2    0.90    1.39
   1  -3   2   -0.53    1.03
   2   3   2   23.93    1.72
   2   3   2   24.56    1.58
   2  -3   2   23.09    1.69
   2  -3   2   22.64    1.55
   3   3   2  221.22    4.43
   3   3   2  217.03    4.05
   3  -3   2  197.05    4.07
   3  -3   2  187.93    3.79
   4   3   2    0.90    1.50
   4   3   2   -0.44    1.64
   4  -3   2   -0.65    1.48
   4  -3   2   -0.79    1.53
   5   3   2  187.20    4.65
   5   3   2  191.93    4.78
   5  -3   2  182.02    4.40
   5  -3   2  168.49    4.52
   6   3   2   41.71    2.72
   6   3   2   43.53    3.16
   6  -3   2   44.83    2.71
   6  -3   2   38.91    3.00
   7   3   2    6.82    2.11
   7   3   2    0.91    2.49
   7  -3   2   -0.95    1.92
   7  -3   2    2.40    2.49
   8   3   2   14.99    3.14
   8  -3   2   15.99    3.06
   9   3   2    0.91    2.91
   9  -3   2    0.59    3.11
  10   3   2   12.15    3.73
  10  -3   2   13.87    3.90
  11   3   2   -3.90    3.83
  11  -3   2   -3.62    4.04
  12   3   2    5.81    4.48
  12  -3   2    1.79    4.83
  13   4  -2    0.71    3.62
  13  -4  -2    5.49    4.04
  12   4  -2   -4.88    3.37
  12  -4  -2   -4.39    3.28
  11   4  -2    9.65    3.30
  11  -4  -2    8.42    3.49
  10   4  -2   -1.27    2.77
  10  -4  -2    0.53    2.70
   9   4  -2   33.89    3.52
   9  -4  -2   30.47    3.38
   8   4  -2    1.93    2.51
   8   4  -2    4.32    1.66
   8  -4  -2    3.14    2.47
   7   4  -2   20.65    2.76
   7   4  -2   21.66    1.93
   7  -4  -2   19.01    2.60
  -7  -4   2   20.03    1.69
   6   4  -2   30.01    2.71
   6   4  -2   28.61    1.86
   6  -4  -2   25.12    2.42
  -6  -4   2   30.81    1.76
   5   4  -2   76.25    3.06
   5   4  -2   84.00    2.58
   5  -4  -2   75.69    1.43
   5  -4  -2   73.24    2.97
  -5  -4   2   70.96    2.22
   4   4  -2  692.69    7.91
   4   4  -2  702.17    7.15
   4  -4  -2  740.16    5.73
   4  -4  -2  611.55    7.29
   4  -4  -2  693.87    5.49
  -4  -4   2  669.91    6.65
   3   4  -2   14.49    1.83
   3   4  -2   13.81    1.39
   3  -4  -2   13.84    1.50
  -3   4   2   14.00    1.15
  -3  -4   2   13.14    1.37
   2   4  -2  630.58    6.35
   2   4  -2  619.86    6.42
   2  -4  -2  604.77    6.05
  -2   4   2  648.81    6.05
  -2  -4   2  574.69    6.13
   1   4  -2    0.35    1.49
   1  -4  -2    0.83    1.05
  -1   4   2   -0.05    1.09
  -1  -4   2    1.50    1.27
   0  -4  -2   30.08    1.42
   0   4   2   25.98    1.69
   0  -4   2   25.49    1.83
  -1  -4  -2    0.98    0.99
   1   4   2    0.97    1.28
   1   4   2   -0.54    1.11
   1  -4   2   -1.54    1.36
   2   4   2  165.58    3.74
   2   4   2  162.35    3.27
   2  -4   2  142.20    3.41
   2  -4   2  154.60    3.23
   3   4   2  119.06    3.41
   3   4   2  103.63    2.97
   3  -4   2  103.22    3.18
   3  -4   2  100.77    2.97
   4   4   2  159.55    4.12
   4   4   2  165.28    4.12
   4  -4   2  157.42    3.97
   4  -4   2  156.07    4.01
   5   4   2   13.79    2.11
   5   4   2   13.55    2.30
   5  -4   2   11.83    1.92
   5  -4   2   14.16    2.20
   6   4   2    3.76    1.99
   6   4   2    3.60    2.37
   6  -4   2    7.05    2.07
   6  -4   2    5.05    2.38
   7   4   2   32.41    2.84
   7   4   2   30.94    3.23
   7  -4   2   34.65    2.73
   7  -4   2   25.15    3.07
   8   4   2    1.69    2.30
   8   4   2   -1.31    2.71
   8  -4   2   -2.55    2.71
   9   4   2   24.20    3.64
   9  -4   2   26.29    3.74
  10   4   2    2.55    3.39
  10  -4   2   -1.34    3.85
  11   4   2    1.64    4.12
  11  -4   2   -4.91    4.04
  12   4   2   -4.41    4.43
  12  -4   2   -1.78    4.68
  13   5  -2   -1.92    3.53
  13  -5  -2    3.61    3.80
  12   5  -2   -3.21    3.47
  12  -5  -2    1.26    3.40
  11   5  -2    5.34    3.10
  11  -5  -2    4.16    3.21
  10   5  -2    1.12    2.96
  10  -5  -2   -0.71    2.86
   9   5  -2    6.35    2.63
   9  -5  -2    3.53    2.50
   8   5  -2    4.62    2.59
   8   5  -2   -1.41    1.58
   8  -5  -2    0.69    2.45
   7   5  -2   14.03    2.51
   7   5  -2   12.19    1.66
   7  -5  -2   12.74    2.49
  -7  -5   2   13.43    1.67
   6   5  -2   -0.12    1.81
   6   5  -2    6.14    1.51
   6  -5  -2    2.66    2.03
  -6  -5   2    1.67    1.37
   5   5  -2    0.94    1.76
   5   5  -2    4.21    1.35
   5  -5  -2    5.28    1.01
   5  -5  -2    3.17    1.75
  -5  -5   2    3.87    1.30
   4   5  -2    0.87    1.45
   4   5  -2    0.80    1.18
   4  -5  -2    1.94    0.97
   4  -5  -2    2.46    1.48
   4  -5  -2    1.24    1.01
  -4  -5   2    0.49    1.22
   3   5  -2   84.19    2.65
   3   5  -2   83.05    2.54
   3  -5  -2   80.16    2.65
  -3   5   2   85.18    2.11
  -3  -5   2   77.52    2.45
   2   5  -2  239.30    3.97
   2   5  -2  245.10    3.95
  -2   5   2  246.01    3.74
  -2  -5   2  241.36    4.08
  -1   5   2   55.14    2.02
  -1  -5   2   44.97    2.02
   0  -5  -2   86.28    2.08
   0   5   2   93.95    2.66
   0  -5   2   92.17    2.81
  -1  -5  -2    6.85    1.01
   1   5   2    8.76    1.51
   1   5   2    7.81    1.31
   1  -5   2    6.21    1.46
  -2  -5  -2   13.96    1.23
   2   5   2   14.46    1.79
   2   5   2   18.57    1.67
   2  -5   2   16.26    1.80
   2  -5   2   13.61    1.58
   3   5   2    4.72    1.66
   3   5   2    5.56    1.81
   3  -5   2    5.65    1.64
   3  -5   2    4.89    1.62
   4   5   2   11.70    1.94
   4   5   2   14.28    1.94
   4  -5   2   11.38    1.84
   4  -5   2   11.09    1.93
   5   5   2   17.12    2.26
   5   5   2   14.90    2.37
   5  -5   2   17.11    2.09
   5  -5   2   15.30    2.35
   6   5   2    0.94    2.00
   6   5   2   -0.20    2.15
   6  -5   2   -0.68    1.72
   6  -5   2   -0.45    2.15
   7   5   2    0.08    2.12
   7   5   2    1.39    2.59
   7  -5   2    4.75    2.03
   7  -5   2   -0.05    2.58
   8   5   2   10.62    2.56
   8   5   2    9.27    2.92
   8  -5   2   11.32    3.12
   9   5   2    0.70    3.01
   9  -5   2    4.06    3.26
  10   5   2    5.76    3.44
  10  -5   2   -7.45    3.73
  11   5   2   -2.62    3.81
  11  -5   2    4.33    4.25
  13   6  -2    0.85    3.89
  13  -6  -2    2.19    3.78
  12   6  -2    2.24    3.58
  12  -6  -2    9.21    3.37
  11   6  -2   23.61    3.88
  11  -6  -2   29.41    3.95
  10   6  -2    3.18    2.96
  10  -6  -2   -4.75    2.79
   9   6  -2   25.92    3.36
   9  -6  -2   28.94    3.37
   8   6  -2   31.65    3.12
   8  -6  -2   27.60    3.13
   7   6  -2    0.55    2.05
   7   6  -2    0.66    1.47
   7  -6  -2    3.54    2.32
  -7  -6   2    2.66    1.59
   6   6  -2   -0.70    2.01
   6   6  -2    2.12    1.43
   6  -6  -2    3.37    2.14
  -6  -6   2    1.17    1.40
   5   6  -2   19.38    2.23
   5   6  -2   18.56    1.63
   5  -6  -2   17.53    1.36
   5  -6  -2   16.68    2.05
  -5  -6   2   14.54    1.68
   4   6  -2  250.65    4.96
   4   6  -2  262.24    4.15
   4  -6  -2  256.58    3.73
   4  -6  -2  252.66    4.92
   4  -6  -2  266.09    3.81
  -4  -6   2  255.34    4.50
   3   6  -2   75.25    2.71
   3   6  -2   69.58    2.36
   3  -6  -2   68.60    2.60
  -3   6   2   79.18    2.27
  -3  -6   2   66.40    2.49
   2   6  -2  611.14    7.01
   2   6  -2  571.22    6.40
  -2   6   2  641.54    6.81
  -2  -6   2  570.13    6.86
  -1   6   2    1.48    1.20
  -1  -6   2    2.09    1.38
   0  -6  -2   33.08    1.50
   0   6   2   30.35    1.83
   0  -6   2   31.84    2.02
  -1  -6  -2   38.45    1.44
   1   6   2   41.16    2.16
   1   6   2   37.84    1.92
   1  -6   2   37.42    2.16
   2   6   2  247.85    4.90
   2   6   2  255.42    4.52
   2  -6   2  237.37    4.73
   2  -6   2  239.15    4.44
   3   6   2   16.61    1.96
   3   6   2   18.08    1.99
   3  -6   2   13.15    1.90
   3  -6   2   14.07    1.86
   4   6   2   46.80    2.73
   4   6   2   42.23    2.83
   4  -6   2   38.58    2.55
   4  -6   2   37.33    2.58
   5   6   2   50.07    2.89
   5   6   2   53.77    3.08
   5  -6   2   45.45    2.78
   5  -6   2   49.61    3.01
   6   6   2   41.82    3.04
   6   6   2   41.72    3.08
   6  -6   2   37.60    2.71
   6  -6   2   42.26    3.17
   7   6   2   41.56    3.11
   7   6   2   39.14    3.30
   7  -6   2   34.88    2.65
   7  -6   2   34.02    3.25
   8   6   2    4.04    2.32
   8   6   2    2.83    2.67
   8  -6   2    1.99    2.98
   9   6   2    5.93    3.17
   9  -6   2    2.68    3.38
  10   6   2    1.16    3.37
  10  -6   2   -2.11    3.72
  11   6   2   -2.46    3.56
  11  -6   2    3.70    4.61
  13   7  -2    5.06    3.99
  13  -7  -2   -5.18    3.96
  12   7  -2   19.77    3.97
  12  -7  -2   16.69    4.03
  11   7  -2    1.86    3.05
  11  -7  -2    1.72    3.38
  10   7  -2   17.00    3.19
  10  -7  -2   21.16    3.34
   9   7  -2    7.95    2.86
   9  -7  -2   10.04    2.85
   8   7  -2   44.33    3.62
   8  -7  -2   40.22    3.32
   7   7  -2   51.11    3.48
   7  -7  -2   44.98    3.27
  -7  -7   2   45.77    2.49
   6   7  -2   55.64    3.21
   6   7  -2   52.02    2.25
   6  -7  -2   52.76    3.06
  -6  -7   2   49.58    2.50
   5   7  -2   83.71    3.54
   5   7  -2   85.81    2.64
   5  -7  -2   88.12    2.43
   5  -7  -2   88.92    3.58
  -5  -7   2   86.94    3.01
   4   7  -2    3.11    1.70
   4   7  -2    4.07    1.54
   4  -7  -2    4.07    1.26
   4  -7  -2    4.49    1.69
  -4  -7   2    2.49    1.46
   3   7  -2  565.22    7.40
   3   7  -2  515.04    6.07
   3  -7  -2  586.48    6.62
   3  -7  -2  512.97    6.93
   3  -7  -2  619.36    6.84
  -3  -7   2  562.42    7.18
   2   7  -2   17.22    1.77
  -2   7   2   20.32    1.68
  -2  -7   2   22.01    1.85
  -1   7   2  329.99    5.19
  -1  -7   2  305.35    5.23
   0   7   2    0.24    1.32
   0  -7   2    1.30    1.43
  -1  -7  -2  124.46    2.30
   1   7   2  115.13    3.38
   1  -7   2  105.37    3.33
   2   7   2    4.35    1.54
   2   7   2    4.68    1.59
   2  -7   2    5.07    1.65
   2  -7   2    6.35    1.52
   3   7   2  232.10    5.20
   3   7   2  249.13    5.05
   3  -7   2  233.61    5.05
   3  -7   2  206.95    4.67
   4   7   2  130.40    4.16
   4   7   2  128.73    4.04
   4  -7   2  117.75    3.93
   4  -7   2  123.40    4.02
   5   7   2   35.90    2.82
   5   7   2   33.71    2.98
   5  -7   2   30.29    2.52
   5  -7   2   29.68    2.67
   6   7   2  124.21    4.46
   6   7   2  127.69    4.56
   6  -7   2  107.89    3.89
   6  -7   2  121.73    4.58
   7   7   2   -1.24    1.94
   7   7   2    0.05    2.23
   7  -7   2    1.63    2.50
   8   7   2   19.53    2.63
   8   7   2   12.47    2.88
   8  -7   2   15.68    3.21
   9   7   2   -3.12    2.66
   9  -7   2   -1.72    3.16
  10   7   2   -3.08    3.07
  10  -7   2    8.88    3.90
  11   7   2    4.62    3.61
  11  -7   2    2.85    4.41
  13   8  -2    4.29    4.22
  13  -8  -2   -0.15    3.83
  12   8  -2   -0.78    3.32
  12  -8  -2   -1.06    3.36
  11   8  -2   -1.43    3.16
  11  -8  -2    0.67    3.31
  10   8  -2    5.66    2.91
  10  -8  -2    0.29    2.85
   9   8  -2   17.08    3.13
   9  -8  -2   16.40    3.24
   8   8  -2   14.17    2.67
   8  -8  -2   11.79    2.68
   7   8  -2   30.45    3.52
   7  -8  -2   25.24    2.97
  -7  -8   2   30.81    2.40
   6   8  -2    9.61    2.50
   6  -8  -2   12.06    2.31
  -6  -8   2   10.16    1.87
   5   8  -2   21.28    2.48
   5   8  -2   25.43    2.01
   5  -8  -2   23.46    1.74
   5  -8  -2   19.98    2.35
  -5  -8   2   21.66    2.04
   4   8  -2    3.03    1.81
   4   8  -2   -1.12    1.55
   4  -8  -2    1.55    1.25
   4  -8  -2   -0.70    1.72
  -4  -8   2    1.36    1.59
   3   8  -2    6.08    1.77
   3  -8  -2    7.77    1.44
   3  -8  -2    6.81    1.70
   3  -8  -2    6.59    1.42
  -3  -8   2    7.49    1.57
  -2   8   2   26.89    1.92
  -2  -8   2   23.71    1.99
  -1   8   2   40.99    2.23
  -1  -8   2   41.68    2.42
   0   8   2    5.36    1.53
   0  -8   2    3.33    1.52
  -1  -8  -2   71.83    1.87
   1   8   2   64.92    2.85
   1  -8   2   67.99    2.91
   2   8   2    1.21    1.59
   2   8   2    2.11    1.61
   2  -8   2   -1.44    1.66
   3   8   2   15.81    2.01
   3   8   2   16.61    2.21
   3  -8   2   17.74    2.27
   3  -8   2   16.59    2.07
   4   8   2  137.23    4.34
   4   8   2  136.25    4.28
   4  -8   2  133.02    4.21
   4  -8   2  118.34    4.12
   5   8   2    5.63    1.85
   5   8   2    4.93    2.05
   5  -8   2    5.68    2.06
   5  -8   2    7.38    2.23
   6   8   2   10.16    2.13
   6   8   2    7.94    2.65
   6  -8   2   10.89    2.25
   6  -8   2    4.21    2.26
   7   8   2    6.93    2.11
   7   8   2    6.89    2.78
   7  -8   2    9.92    2.80
   8   8   2   32.95    3.03
   8   8   2   36.97    3.61
   8  -8   2   27.03    3.76
   9   8   2   -1.09    2.72
   9  -8   2    4.51    3.51
  10   8   2    0.82    3.16
  10  -8   2    1.30    3.56
  11   8   2    0.57    3.57
  11  -8   2   -3.90    4.31
  12   9  -2    5.94    3.88
  12  -9  -2    1.91    3.66
  11   9  -2   -1.45    3.20
  11  -9  -2    5.00    3.58
  10   9  -2    8.89    2.91
  10  -9  -2   11.43    3.40
   9   9  -2    6.98    3.49
   9  -9  -2    3.50    2.74
   8   9  -2    5.65    2.97
   8  -9  -2    1.76    2.44
   7   9  -2   19.77    2.79
   7  -9  -2   20.55    2.72
  -7  -9   2   19.85    2.29
   6   9  -2   19.90    2.69
   6  -9  -2   22.86    2.71
  -6  -9   2   23.63    2.29
   5   9  -2   67.56    3.46
   5   9  -2   62.58    2.49
   5  -9  -2   63.26    2.53
   5  -9  -2   62.16    3.33
  -5  -9   2   64.24    2.98
   4   9  -2   50.40    2.93
   4  -9  -2   38.89    2.17
   4  -9  -2   39.68    2.74
  -4  -9   2   43.03    2.60
   3   9  -2   43.05    2.70
   3  -9  -2   45.08    2.29
   3  -9  -2   43.01    2.25
  -3  -9   2   41.99    2.55
  -2   9   2   31.37    2.11
  -2  -9   2   28.39    2.26
  -1   9   2  140.06    3.83
  -1  -9   2  128.01    3.83
   0   9   2   16.28    1.87
   0  -9   2   12.96    1.86
  -1  -9  -2  259.57    3.51
   1  -9   2  240.45    5.25
   2   9   2   14.61    2.02
   2   9   2   13.04    1.98
   2  -9   2   14.44    2.18
   3   9   2    1.02    1.77
   3   9   2    1.95    1.85
   3  -9   2    0.98    2.05
   3  -9   2   -0.22    1.70
   4   9   2   18.15    2.28
   4   9   2   23.82    2.42
   4  -9   2   22.17    2.53
   4  -9   2   21.83    2.52
   5   9   2   -0.36    1.75
   5   9   2    0.46    2.09
   5  -9   2    3.30    2.21
   5  -9   2   -2.55    2.10
   6   9   2    1.26    1.99
   6   9   2   -1.20    2.12
   6  -9   2    2.96    2.12
   6  -9   2    1.56    2.41
   7   9   2   16.04    2.49
   7   9   2   15.24    2.70
   7  -9   2   20.66    3.09
   8   9   2   14.21    2.67
   8   9   2   13.07    2.94
   8  -9   2    7.12    3.26
   9   9   2    1.65    2.92
   9  -9   2    1.93    3.50
  10   9   2   -0.93    3.01
  10  -9   2    4.75    3.76
  11   9   2   -7.15    3.45
  11  -9   2    7.82    4.62
  12  10  -2    0.90    3.89
  12 -10  -2    3.69    3.88
  11  10  -2    5.19    3.77
  11 -10  -2    4.17    3.52
  10  10  -2    4.76    3.37
  10 -10  -2    5.43    3.34
   9  10  -2   35.67    3.91
   9 -10  -2   32.72    3.70
   8  10  -2    0.76    2.40
   8 -10  -2    3.27    2.85
   7  10  -2  143.88    5.34
   7 -10  -2  132.99    5.21
  -7 -10   2  136.33    4.43
   6  10  -2  128.36    4.82
   6 -10  -2  131.72    4.86
  -6 -10   2  127.10    4.21
   5  10  -2    6.08    2.12
   5 -10  -2    5.05    1.54
   5 -10  -2    6.65    2.19
  -5 -10   2    4.22    1.87
   4  10  -2  117.46    4.12
   4 -10  -2  113.36    3.44
   4 -10  -2  100.67    3.84
  -4 -10   2  105.62    3.82
   3  10  -2   26.15    2.48
   3 -10  -2   27.39    2.10
   3 -10  -2   29.30    2.23
  -3 -10   2   25.35    2.36
   2 -10  -2   19.79    1.95
   2 -10  -2   21.86    2.07
  -2 -10   2   20.76    2.11
  -1  10   2   -1.96    1.55
  -1 -10   2   -0.67    1.61
   0  10   2  150.92    4.31
   0 -10   2  139.07    4.20
   1  10   2  102.55    3.71
   1 -10   2  104.83    3.82
   2  10   2  179.83    4.93
   2 -10   2  164.51    4.73
   3  10   2   10.89    2.16
   3  10   2   12.67    2.20
   3 -10   2   12.59    2.30
   3 -10   2   12.49    2.19
   4  10   2   51.12    3.17
   4  10   2   47.62    3.04
   4 -10   2   50.56    3.18
   4 -10   2   41.55    3.15
   5  10   2   38.67    2.99
   5  10   2   32.62    2.86
   5 -10   2   37.52    2.99
   5 -10   2   36.22    3.24
   6  10   2    7.44    2.21
   6  10   2   12.10    2.49
   6 -10   2   12.59    2.60
   6 -10   2   10.37    2.64
   7  10   2    7.45    2.43
   7  10   2   10.42    2.55
   7 -10   2    8.28    2.71
   8  10   2    2.55    2.40
   8  10   2    2.65    2.73
   8 -10   2   -2.67    2.99
   9  10   2    8.13    2.90
   9 -10   2    7.35    3.82
  10  10   2   -0.67    3.03
  10 -10   2   -0.95    4.12
  12  11  -2   -5.90    3.80
  12 -11  -2    2.62    3.99
  11  11  -2    1.16    3.47
  11 -11  -2    2.81    3.51
  10  11  -2   -0.72    2.88
  10 -11  -2    2.13    3.20
   9  11  -2   10.09    2.95
   9 -11  -2   11.75    3.26
   8  11  -2    3.49    2.57
   8 -11  -2    1.00    2.62
   7  11  -2   16.93    2.80
   7 -11  -2   14.84    2.78
  -7 -11   2   14.19    2.32
   6  11  -2   79.69    4.07
   6 -11  -2   69.10    3.95
  -6 -11   2   76.65    3.64
   5  11  -2   22.32    2.75
   5 -11  -2   22.29    2.07
   5 -11  -2   19.56    2.73
  -5 -11   2   23.02    2.43
   4  11  -2   -0.23    1.86
   4 -11  -2   -1.92    1.54
   4 -11  -2    1.82    1.84
  -4 -11   2   -0.29    1.80
   3 -11  -2   28.14    2.24
   3 -11  -2   28.60    2.35
  -3 -11   2   26.59    2.55
   2 -11  -2   22.90    2.13
   2 -11  -2   23.90    2.21
  -2 -11   2   28.87    2.51
  -1  11   2   18.81    2.17
  -1 -11   2   14.58    2.11
   0  11   2    1.93    1.64
   0 -11   2    2.81    1.77
   1  11   2   22.07    2.31
   1 -11   2   22.52    2.47
   2  11   2    1.13    1.77
   2 -11   2    3.41    2.08
   3  11   2   12.96    2.23
   3  11   2   11.97    2.28
   3 -11   2   13.06    2.41
   3 -11   2    8.51    2.09
   4  11   2    7.04    2.01
   4  11   2    8.70    2.28
   4 -11   2    9.25    2.44
   4 -11   2    6.43    2.28
   5  11   2   18.19    2.57
   5  11   2    9.50    2.29
   5 -11   2   13.01    2.62
   5 -11   2   16.37    2.72
   6  11   2    9.41    2.30
   6  11   2    6.76    2.50
   6 -11   2    5.98    2.49
   6 -11   2    3.05    2.53
   7  11   2    2.53    2.23
   7  11   2    2.39    2.46
   7 -11   2    2.36    2.82
   8  11   2   16.94    2.83
   8  11   2   17.85    3.19
   8 -11   2   12.08    3.25
   9  11   2   -0.55    2.94
   9 -11   2   -0.67    3.67
  10  11   2    5.17    3.15
  10 -11   2    6.60    4.34
  11  12  -2    1.66    3.48
  11 -12  -2    5.84    3.72
  10  12  -2    0.64    2.99
  10 -12  -2    1.45    3.26
   9  12  -2    6.97    3.15
   9 -12  -2    2.84    3.08
   8  12  -2   -1.39    2.40
   8 -12  -2    3.15    2.82
  -8 -12   2    0.58    2.26
   7  12  -2    4.44    2.54
   7 -12  -2    2.97    2.61
  -7 -12   2    2.22    2.21
   6  12  -2    7.66    2.50
   6 -12  -2    6.07    2.41
  -6 -12   2    7.54    2.26
   5  12  -2   24.26    2.98
   5 -12  -2   22.66    2.17
   5 -12  -2   18.98    2.79
  -5 -12   2   25.46    2.70
   4  12  -2    0.50    1.93
   4 -12  -2    0.76    1.66
   4 -12  -2    0.61    2.01
  -4 -12   2   -4.44    1.82
   3 -12  -2   -1.46    1.65
   3 -12  -2   -2.72    1.72
  -3 -12   2   -2.80    1.93
   2 -12  -2    4.25    1.82
   2 -12  -2    6.95    1.95
  -2 -12   2    5.35    2.09
   1 -12  -2   14.74    2.06
   1 -12  -2   15.17    2.20
  -1 -12   2   14.23    2.16
   0  12   2   44.85    3.02
   0 -12   2   48.40    3.05
   1  12   2    2.93    1.88
   1 -12   2    0.78    1.99
   2  12   2    5.03    2.01
   2 -12   2    4.25    2.19
   3  12   2   15.91    2.55
   3 -12   2   21.37    2.61
   3 -12   2   18.48    2.53
   4  12   2    9.29    2.13
   4  12   2    6.80    2.27
   4 -12   2   13.58    2.54
   4 -12   2    9.05    2.34
   5  12   2    1.71    2.05
   5  12   2    0.55    2.19
   5 -12   2   -0.30    2.35
   5 -12   2    3.20    2.54
   6  12   2   -1.36    2.07
   6  12   2    1.17    2.32
   6 -12   2   -1.01    2.48
   6 -12   2    1.05    2.77
   7  12   2    0.01    2.37
   7  12   2    2.55    2.43
   7 -12   2    0.12    2.90
   8  12   2   -2.38    2.57
   8  12   2   -2.27    2.60
   8 -12   2    0.43    3.11
   9  12   2    0.31    3.08
   9 -12   2    1.67    3.51
  10  12   2   -2.88    3.13
  10 -12   2   -2.71    4.27
  11  13  -2    3.93    3.82
  11 -13  -2    3.74    3.79
  10  13  -2    4.86    3.31
  10 -13  -2    3.20    3.38
   9  13  -2    2.47    3.12
   9 -13  -2    1.80    3.28
   8  13  -2   11.60    3.03
   8 -13  -2    8.96    3.09
  -8 -13   2   11.84    2.66
   7  13  -2   26.54    3.35
   7 -13  -2   23.18    3.21
  -7 -13   2   24.75    2.88
   6  13  -2   11.15    2.80
   6 -13  -2    6.99    2.68
  -6 -13   2    7.60    2.22
   5  13  -2   28.56    3.10
   5 -13  -2   31.37    3.19
  -5 -13   2   23.33    2.69
   4 -13  -2   26.62    2.50
   4 -13  -2   36.12    3.16
  -4 -13   2   32.51    2.99
   3 -13  -2   12.29    2.00
  -3 -13   2   11.39    2.37
   2 -13  -2    2.40    1.79
   2 -13  -2    1.55    1.86
  -2 -13   2    0.68    2.00
   1 -13  -2   66.55    3.42
   1 -13  -2   68.79    3.56
  -1 -13   2   60.05    3.43
   0 -13  -2   -1.92    1.89
   0 -13  -2   -0.62    2.03
   0  13   2    1.03    1.94
   0 -13   2   -0.30    1.91
   1  13   2   74.14    3.80
   1 -13   2   77.62    3.88
   2  13   2   -0.15    2.05
   2 -13   2    4.25    2.18
   3 -13   2   29.94    2.96
   3 -13   2   30.66    3.09
   4  13   2   17.43    2.67
   4  13   2   15.07    2.56
   4 -13   2   12.28    2.67
   4 -13   2   12.61    2.61
   5  13   2    8.26    2.53
   5  13   2    6.70    2.39
   5 -13   2    7.45    2.69
   5 -13   2    9.63    2.90
   6  13   2   27.58    3.09
   6 -13   2   30.61    3.34
   6 -13   2   25.13    3.59
   7  13   2    4.85    2.79
   7  13   2    5.77    2.78
   7 -13   2    7.78    3.09
   8  13   2   12.35    3.04
   8  13   2   12.62    3.12
   8 -13   2   14.15    3.51
   9  13   2    3.70    3.14
   9 -13   2   -1.12    3.59
  11  14  -2    4.92    3.81
  11 -14  -2    2.50    3.95
  10  14  -2    2.58    3.52
  10 -14  -2   -3.47    3.39
   9  14  -2    9.30    3.43
   9 -14  -2    9.83    3.47
   8  14  -2    5.38    3.03
   8 -14  -2   -0.87    2.98
  -8 -14   2   -0.21    2.53
   7  14  -2    0.50    2.67
   7 -14  -2    3.92    2.66
  -7 -14   2   -0.23    2.26
   6  14  -2   30.25    3.40
   6 -14  -2   25.56    3.09
  -6 -14   2   31.26    3.05
   5  14  -2    7.49    2.45
   5 -14  -2    5.12    2.57
  -5 -14   2    6.76    2.46
   4 -14  -2   38.94    2.83
   4 -14  -2   36.43    3.34
  -4 -14   2   43.40    3.35
   3 -14  -2   -1.14    1.78
  -3 -14   2    1.41    2.16
   2 -14  -2   15.94    2.40
   2 -14  -2   14.61    2.48
  -2 -14   2   17.49    2.51
   1 -14  -2    3.78    1.90
   1 -14  -2   -1.15    1.87
  -1 -14   2    2.44    1.83
   0 -14  -2   65.72    3.59
   0 -14  -2   64.64    3.63
   0 -14   2   60.50    3.67
   1  14   2   -0.87    1.86
   1 -14   2   -0.81    2.16
   2  14   2   46.96    3.44
   2 -14   2   45.84    3.39
   3  14   2    9.11    2.26
   3 -14   2    8.67    2.59
   3 -14   2    8.88    2.55
   4  14   2   21.25    2.84
   4 -14   2   17.67    2.86
   4 -14   2   19.58    3.06
   5  14   2   14.98    2.76
   5  14   2   16.74    2.80
   5 -14   2   16.84    2.92
   5 -14   2   12.57    3.15
   6  14   2    3.60    2.61
   6  14   2    3.22    2.49
   6 -14   2    2.81    2.80
   6 -14   2   -1.59    3.01
   7  14   2   13.37    3.11
   7  14   2   15.56    3.23
   7 -14   2   12.89    3.45
   8  14   2    5.22    3.09
   8  14   2    2.89    2.97
   8 -14   2    6.15    3.42
   9  14   2    8.18    3.37
   9 -14   2    7.69    4.07
  10  15  -2   -1.14    3.54
  10 -15  -2    1.20    3.65
   9  15  -2    1.21    3.15
   9 -15  -2    4.41    3.59
   8  15  -2   -0.23    2.92
   8 -15  -2    4.04    3.05
  -8 -15   2    1.05    2.63
   7  15  -2    8.28    3.01
   7 -15  -2   10.35    3.19
  -7 -15   2    6.31    2.68
   6  15  -2    0.83    2.45
   6 -15  -2    2.08    2.71
  -6 -15   2   -1.41    2.24
   5 -15  -2    4.37    2.77
  -5 -15   2    2.26    2.34
   4 -15  -2   17.34    2.43
   4 -15  -2   13.30    2.68
  -4 -15   2   10.03    2.49
   3 -15  -2    1.07    1.96
  -3 -15   2    2.76    2.37
   2 -15  -2    9.60    2.15
   2 -15  -2    9.01    2.32
  -2 -15   2    9.78    2.61
   1 -15  -2    0.09    2.00
   1 -15  -2   -2.94    2.10
  -1 -15   2    0.82    2.07
   0 -15  -2   18.96    2.78
   0 -15  -2   14.35    2.78
   0 -15   2   13.58    2.62
  -1 -15  -2    7.74    2.31
  -1 -15  -2    9.36    2.49
   1 -15   2   11.87    2.46
  -2 -15  -2    4.16    2.24
   2  15   2    4.03    2.18
   2 -15   2    6.85    2.49
   3  15   2    6.66    2.50
   3 -15   2    6.76    2.52
   3 -15   2    7.46    2.72
   4  15   2   10.51    2.68
   4 -15   2   13.87    2.82
   4 -15   2   11.41    2.84
   5  15   2    1.31    2.61
   5 -15   2   -2.21    2.63
   5 -15   2    1.69    2.86
   6  15   2    1.12    2.49
   6  15   2    2.42    2.83
   6 -15   2   -2.29    3.18
   7  15   2    0.15    2.91
   7  15   2   -2.56    2.78
   7 -15   2    2.08    3.38
   8  15   2    1.58    3.21
   8  15   2   -0.85    2.94
   8 -15   2    3.48    3.44
   9  15   2   -3.82    3.26
   9 -15   2   -3.67    4.06
  10  16  -2    1.65    3.80
  10 -16  -2   -3.67    3.79
   9  16  -2    2.05    3.27
   9 -16  -2    3.15    3.66
   8  16  -2    1.57    3.00
   8 -16  -2    8.92    3.37
  -8 -16   2    4.29    2.89
   7  16  -2    1.57    2.74
   7 -16  -2    2.11    2.79
  -7 -16   2    1.02    2.59
   6 -16  -2    1.04    2.72
  -6 -16   2    2.49    2.52
   5 -16  -2    4.38    2.58
  -5 -16   2    9.55    2.65
   4 -16  -2    8.40    2.31
   4 -16  -2   11.13    2.97
  -4 -16   2    5.90    2.57
   3 -16  -2   16.25    2.49
  -3 -16   2   15.81    2.83
   2 -16  -2   56.91    3.50
  -2 -16   2   68.18    4.13
   1 -16  -2    4.09    2.13
   1 -16  -2    3.41    2.31
  -1 -16   2    5.51    2.24
   0 -16  -2   20.30    2.76
   0 -16  -2   12.97    2.65
   0 -16   2   15.19    2.77
  -1 -16  -2    3.59    2.21
  -1 -16  -2    4.08    2.37
   1 -16   2    4.07    2.33
  -2 -16  -2    1.13    2.38
  -2 -16  -2   -1.47    2.40
   2 -16   2   -1.87    2.32
  -3 -16  -2    3.62    2.58
  -3 -16  -2   -0.15    2.56
   3 -16   2    2.43    2.61
   3 -16   2    2.73    2.55
   4  16   2   16.67    3.00
   4 -16   2   16.58    3.06
   4 -16   2   13.29    3.11
   5  16   2   -0.15    2.64
   5 -16   2    5.29    2.95
   5 -16   2    4.31    3.18
   6  16   2   11.40    3.11
   6  16   2    9.44    3.03
   6 -16   2   15.24    3.81
   7  16   2    3.12    3.31
   7  16   2    6.66    3.04
   7 -16   2    4.08    3.55
   8  16   2    1.35    3.70
   8  16   2   -3.52    3.09
   8 -16   2   -0.40    3.77
   9  17  -2   13.25    3.86
   9 -17  -2    0.70    3.74
   8  17  -2    8.35    3.41
   8 -17  -2   11.38    3.65
  -8 -17   2    5.08    3.17
   7  17  -2    9.07    3.23
   7 -17  -2   10.51    3.33
  -7 -17   2    5.49    2.96
   6 -17  -2    2.60    2.98
  -6 -17   2    3.18    2.61
   5 -17  -2   30.89    3.47
  -5 -17   2   31.10    3.55
   4 -17  -2    5.17    2.35
   4 -17  -2    1.77    2.54
  -4 -17   2    2.24    2.52
   3 -17  -2   71.02    4.04
  -3 -17   2   60.96    4.14
   2 -17  -2   -2.31    2.13
  -2 -17   2   -2.49    2.30
   1 -17  -2   26.90    3.11
   1 -17  -2   30.17    3.36
  -1 -17   2   26.27    3.34
   0 -17  -2   -1.84    2.08
   0 -17  -2    2.91    2.49
   0 -17   2    1.66    2.43
  -1 -17  -2   22.09    3.19
  -1 -17  -2   22.91    3.30
   1 -17   2   21.87    3.11
  -2 -17  -2    3.65    2.77
  -2 -17  -2    7.00    2.86
   2 -17   2    6.49    2.82
  -3 -17  -2   36.44    3.63
  -3 -17  -2   45.97    3.98
   3 -17   2   43.04    3.83
   3 -17   2   32.65    3.66
  -4 -17  -2   12.76    3.18
  -4 -17  -2   11.72    3.22
   4 -17   2    7.80    3.15
   4 -17   2   13.90    3.31
  -5 -17  -2   11.00    2.98
  -5 -17  -2    4.90    3.31
   5 -17   2    6.22    3.08
   5 -17   2    7.37    3.29
  -6 -17  -2   12.31    3.27
  -6 -17  -2    6.96    3.62
   6 -17   2    3.49    3.64
  -7 -17  -2   -2.10    2.97
  -7 -17  -2    6.77    3.66
   7  17   2    0.69    3.00
   7 -17   2   -0.79    3.71
   8  17   2    5.35    3.36
   8 -17   2    6.55    4.02
   9  18  -2   10.67    4.05
   9 -18  -2    5.74    4.01
   8  18  -2    2.02    3.47
   8 -18  -2   -5.79    3.63
  -8 -18   2   -5.25    3.17
   7 -18  -2   -3.43    3.20
  -7 -18   2   -1.47    2.95
   6 -18  -2    2.06    3.16
  -6 -18   2    1.30    2.86
   5 -18  -2    2.84    3.02
  -5 -18   2    2.05    2.65
   4 -18  -2   16.72    2.84
   4 -18  -2   16.60    3.25
  -4 -18   2   14.20    3.13
   3 -18  -2   -0.15    2.31
  -3 -18   2    2.23    2.54
   2 -18  -2   13.11    2.63
  -2 -18   2    9.94    2.97
   1 -18  -2    0.59    2.03
  -1 -18   2    0.53    2.56
   0 -18  -2    8.11    2.65
   0 -18  -2   10.63    2.78
   0 -18   2    7.21    2.85
  -1 -18  -2    5.11    2.77
  -1 -18  -2    2.34    2.88
   1 -18   2    0.90    2.54
  -2 -18  -2    0.05    2.77
  -2 -18  -2   -0.33    2.75
   2 -18   2   -0.68    2.55
  -3 -18  -2    2.23    3.24
  -3 -18  -2    0.25    3.08
   3 -18   2    1.41    3.02
   3 -18   2    2.26    2.89
  -4 -18  -2    7.31    3.15
  -4 -18  -2    6.98    2.98
   4 -18   2    6.06    3.22
   4 -18   2    7.24    3.34
  -5 -18  -2    7.10    3.31
  -5 -18  -2    5.21    3.45
   5 -18   2    7.96    3.44
   5 -18   2    6.97    3.35
  -6 -18  -2   -5.45    3.31
  -6 -18  -2   -0.39    3.46
   6 -18   2   -1.33    3.43
   7 -18   2    8.64    4.25
   8 -19  -2   -2.06    3.83
  -8 -19   2   -4.08    3.54
   7 -19  -2   -1.72    3.59
  -7 -19   2   -0.83    3.22
   6 -19  -2    5.19    3.44
  -6 -19   2   -1.32    2.87
   5 -19  -2    0.31    3.17
  -5 -19   2    4.62    3.04
   4 -19  -2    2.66    2.55
   4 -19  -2   -0.45    2.68
  -4 -19   2    1.84    2.78
   3 -19  -2    9.75    2.72
  -3 -19   2   11.88    3.10
   2 -19  -2    0.70    2.60
  -2 -19   2    2.47    2.68
   1 -19  -2   -0.42    2.44
  -1 -19   2    4.60    2.85
   0 -19  -2    0.13    2.53
   0 -19  -2    0.04    2.99
   0 -19   2    3.07    2.81
  -1 -19  -2   17.11    3.41
  -1 -19  -2   26.59    3.74
   1 -19   2   23.22    3.46
  -2 -19  -2   -3.10    2.86
  -2 -19  -2    4.81    3.00
   2 -19   2    0.26    2.96
  -3 -19  -2    6.95    3.35
  -3 -19  -2    1.55    3.17
   3 -19   2   -2.52    3.06
   3 -19   2    7.30    3.19
  -4 -19  -2    2.56    3.33
  -4 -19  -2    1.42    3.48
   4 -19   2    6.13    3.19
   4 -19   2    3.14    3.41
  -5 -19  -2    4.06    3.66
  -5 -19  -2    0.20    3.30
   5 -19   2    3.11    3.70
   5 -19   2   -0.72    3.62
   6 -19   2   -2.45    3.84
   7 -20  -2   11.50    4.13
   6 -20  -2    9.89    3.97
  -6 -20   2   12.22    3.81
   5 -20  -2    1.49    3.27
  -5 -20   2   -2.92    3.09
   4 -20  -2   10.81    3.25
  -4 -20   2    9.29    3.37
   3 -20  -2    0.43    2.66
  -3 -20   2    3.20    2.89
   2 -20  -2   23.48    3.43
  -2 -20   2   24.85    3.72
   1 -20  -2    1.49    2.72
  -1 -20   2    0.77    2.76
   0 -20  -2   21.75    3.44
   0 -20   2   27.27    3.80
  -1 -20  -2   -0.53    2.71
  -1 -20  -2   -0.48    2.92
   1 -20   2    2.46    2.88
  -2 -20  -2   23.38    4.03
  -2 -20  -2   25.39    4.13
   2 -20   2   21.71    3.73
  -3 -20  -2    6.11    3.46
  -3 -20  -2   -0.54    3.39
   3 -20   2    4.98    3.46
   3 -20   2    4.93    3.10
  -4 -20  -2    3.59    3.71
  -4 -20  -2    8.57    3.89
   4 -20   2   -1.71    3.37
   4 -20   2    3.25    3.61
   5 -20   2   24.34    4.27
   5 -20   2   20.12    4.35
   6 -21  -2    1.54    3.85
   5 -21  -2    1.17    3.64
   4 -21  -2    5.25    3.53
  -4 -21   2   -3.28    3.28
   3 -21  -2    6.29    3.09
  -3 -21   2    5.76    3.27
   2 -21  -2    2.77    3.03
  -2 -21   2    0.76    3.18
   1 -21  -2   10.57    3.20
  -1 -21   2   13.71    3.57
   0 -21  -2    3.18    3.02
   0 -21   2    9.85    3.40
  -1 -21  -2    6.75    3.34
   1 -21   2    5.04    3.49
  -2 -21  -2    0.74    3.19
  -2 -21  -2    4.13    3.73
   2 -21   2    0.16    3.20
   3 -21   2    8.27    3.67
   3 -21   2    3.08    3.76
   4 -21   2    2.90    3.89
   4 -21   2    0.89    3.91
   4 -22  -2   -0.28    3.49
   3 -22  -2   -2.84    3.19
   2 -22  -2    3.76    3.26
   1 -22  -2   -1.20    3.16
   0 -22  -2    0.45    3.26
   3 -22   2    0.92    3.68
  13   0  -3    2.06    3.61
  12   0  -3   -1.11    3.33
  11   0  -3    0.73    2.99
  10   0  -3    2.41    2.82
   9   0  -3    1.95    2.65
   8   0  -3    0.15    2.35
   7   0  -3    0.28    2.00
   7   0  -3    0.40    1.69
   6   0  -3    1.83    1.86
   6   0  -3   -1.19    1.44
   5   0  -3   -1.01    1.53
   5   0  -3    0.16    1.45
   4   0  -3   -1.42    1.31
   4   0  -3    2.83    1.34
  -4   0   3    0.23    0.94
   3   0  -3    1.07    1.17
   3   0  -3   -1.07    1.17
  -3   0   3    1.04    0.99
   2   0  -3   -0.56    1.29
  -2   0   3    0.78    1.17
   1   0  -3    0.93    1.40
  -1   0   3   -1.19    1.25
   0   0  -3    2.55    1.57
   0   0   3    0.98    1.37
  -1   0  -3    0.79    1.62
   1   0   3   -2.05    1.43
   2   0   3   -0.19    1.40
   2   0   3    1.32    1.23
   3   0   3    0.24    1.53
   3   0   3    1.65    1.49
   4   0   3    0.61    1.65
   4   0   3    0.08    1.89
   5   0   3    1.05    1.84
   5   0   3    1.72    2.24
   6   0   3    0.24    1.94
   6   0   3    1.36    2.44
   7   0   3   -4.07    1.99
   7   0   3   -1.55    2.81
   8   0   3    3.15    3.10
   9   0   3    0.16    3.39
  10   0   3    1.42    3.90
  11   0   3    3.63    4.39
  13   1  -3    3.25    3.67
  13  -1  -3    1.49    3.81
  12   1  -3    2.67    3.35
  12  -1  -3    2.81    3.23
  11   1  -3    9.07    3.17
  11   1  -3   10.27    2.44
  11  -1  -3    4.42    3.03
  10   1  -3   -0.31    2.57
  10   1  -3    1.25    1.94
  10  -1  -3   -0.83    2.57
   9   1  -3   16.38    2.98
   9   1  -3   19.90    2.33
   9  -1  -3   15.58    2.82
   8   1  -3   42.77    3.22
   8   1  -3   45.60    2.88
   8  -1  -3   40.86    3.05
   7   1  -3  144.38    4.52
   7   1  -3  162.60    4.45
   7  -1  -3  143.87    4.49
   6   1  -3    5.99    2.04
   6   1  -3    5.27    1.63
   6  -1  -3    6.42    1.90
  -6  -1   3    7.80    0.95
   5   1  -3  111.06    3.30
   5   1  -3  113.39    3.36
   5  -1  -3  106.79    3.18
   5  -1  -3  110.86    3.41
  -5   1   3  116.87    1.61
  -5  -1   3  103.69    2.01
   4   1  -3    7.89    1.55
   4   1  -3    7.64    1.43
   4  -1  -3    5.44    1.40
   4  -1  -3    5.12    1.49
  -4   1   3    9.03    1.00
  -4  -1   3    7.93    1.15
   3   1  -3   20.49    1.49
   3   1  -3   19.81    1.65
   3  -1  -3   17.58    1.42
   3  -1  -3   17.91    1.60
  -3   1   3   18.42    1.29
  -3  -1   3   16.35    1.36
   2   1  -3   75.41    2.57
   2  -1  -3   73.51    2.52
  -2   1   3   76.68    2.19
  -2  -1   3   72.03    2.21
   1   1  -3  180.70    3.89
   1  -1  -3  157.65    3.38
  -1   1   3  167.71    3.37
  -1  -1   3  148.65    3.23
   0   1  -3   98.66    2.90
   0  -1  -3  109.60    3.00
   0   1   3   94.74    2.80
   0  -1   3   95.85    2.87
  -1  -1  -3  238.64    4.19
   1  -1   3  258.16    4.72
   1  -1   3  240.75    2.95
   2   1   3   31.32    2.21
   2   1   3   27.37    1.63
   2  -1   3   26.43    2.06
   2  -1   3   30.21    1.66
   3   1   3  113.93    3.59
   3   1   3  121.92    3.14
   3  -1   3  124.16    3.73
   3  -1   3  123.02    3.14
   4   1   3   29.33    2.44
   4   1   3   29.34    2.40
   4  -1   3   33.14    2.49
   4  -1   3   29.57    2.37
   5   1   3   -1.30    1.76
   5   1   3    0.73    2.20
   5  -1   3    0.59    1.83
   5  -1   3    0.55    2.21
   6   1   3   37.38    2.88
   6   1   3   38.20    3.12
   6  -1   3   28.77    2.70
   6  -1   3   31.00    3.12
   7   1   3    1.02    2.25
   7   1   3   -6.75    2.64
   7  -1   3    0.94    2.18
   7  -1   3   -3.14    2.80
   8   1   3    1.77    2.51
   8   1   3    2.65    3.14
   8  -1   3    7.96    3.27
   9   1   3   -0.55    3.35
   9  -1   3   -1.90    3.42
  10   1   3    8.12    3.90
  10  -1   3    1.54    3.92
  11   1   3   -2.55    4.27
  11  -1   3    3.30    4.48
  13   2  -3    7.08    3.98
  13  -2  -3    6.69    3.92
  12   2  -3   -2.90    3.14
  12  -2  -3    0.36    3.21
  11   2  -3   13.73    3.46
  11  -2  -3   19.96    3.44
  10   2  -3    4.96    2.89
  10   2  -3    5.11    2.09
  10  -2  -3    5.83    2.77
   9   2  -3   22.76    3.13
   9   2  -3   21.32    2.45
   9  -2  -3   22.82    3.08
   8   2  -3   40.33    3.10
   8   2  -3   40.45    2.69
   8  -2  -3   38.54    3.11
   7   2  -3   20.72    2.46
   7   2  -3   17.60    2.07
   7  -2  -3   19.42    2.42
   6   2  -3  254.14    5.36
   6   2  -3  238.69    4.94
   6  -2  -3  224.29    5.01
  -6  -2   3  249.66    3.26
   5   2  -3   12.03    1.86
   5   2  -3   10.17    1.60
   5  -2  -3    7.71    1.65
  -5   2   3   12.08    0.77
  -5  -2   3   11.22    1.31
   4   2  -3  147.78    3.32
   4   2  -3  148.40    3.60
   4  -2  -3  131.59    3.14
   4  -2  -3  144.12    3.67
  -4   2   3  160.08    2.44
  -4  -2   3  141.98    2.74
   3   2  -3    1.98    1.14
   3   2  -3    5.23    1.38
   3  -2  -3    1.98    1.19
   3  -2  -3    1.79    1.33
  -3   2   3    2.09    0.99
  -3  -2   3    1.82    1.15
   2   2  -3  146.10    2.38
   2   2  -3  134.68    3.27
   2  -2  -3  132.54    2.22
   2  -2  -3  141.53    3.29
  -2   2   3  144.50    2.93
  -2  -2   3  132.24    2.98
   1   2  -3  186.14    3.94
   1  -2  -3  175.64    3.55
  -1   2   3  197.83    3.68
  -1  -2   3  163.87    3.46
   0   2  -3  358.20    5.42
   0  -2  -3  372.53    5.06
   0   2   3  361.10    5.30
   0  -2   3  337.30    5.18
  -1  -2  -3  496.49    6.00
   1   2   3  514.00    6.82
   1   2   3  516.98    4.73
   1  -2   3  442.66    6.25
   1  -2   3  475.10    4.65
   2   2   3  164.87    4.05
   2   2   3  175.23    3.16
   2  -2   3  156.45    3.97
   2  -2   3  154.78    3.03
   3   2   3   90.58    3.35
   3   2   3  100.60    2.92
   3  -2   3  101.86    3.47
   3  -2   3   94.20    2.87
   4   2   3   56.94    2.92
   4   2   3   55.67    2.78
   4  -2   3   51.18    2.83
   4  -2   3   55.29    2.72
   5   2   3   10.00    2.09
   5   2   3   15.07    2.37
   5  -2   3   11.18    2.14
   5  -2   3    8.61    2.30
   6   2   3    1.42    2.07
   6   2   3   -1.68    2.33
   6  -2   3    1.66    1.99
   6  -2   3    0.81    2.57
   7   2   3   66.50    3.76
   7   2   3   59.07    3.89
   7  -2   3   51.82    3.30
   7  -2   3   62.48    4.00
   8   2   3    1.76    2.63
   8   2   3    5.41    3.05
   8  -2   3    1.63    3.03
   9   2   3   10.33    3.61
   9  -2   3   16.11    3.82
  10   2   3    0.75    3.85
  10  -2   3    1.07    4.04
  11   2   3    6.09    4.41
  11  -2   3    4.95    4.61
  13   3  -3   -4.02    3.68
  13  -3  -3   -0.22    3.74
  12   3  -3    5.82    3.38
  12  -3  -3   -2.36    3.34
  11   3  -3   -1.16    3.06
  11  -3  -3    1.74    3.03
  10   3  -3    8.17    3.12
  10   3  -3   10.08    2.32
  10  -3  -3    8.61    2.77
   9   3  -3    6.92    2.69
   9   3  -3    9.44    2.09
   9  -3  -3   10.55    2.72
   8   3  -3   10.32    2.66
   8   3  -3   14.34    2.10
   8  -3  -3   10.60    2.56
   7   3  -3   18.84    2.66
   7   3  -3   22.48    2.11
   7  -3  -3   23.48    2.64
   6   3  -3    8.51    2.04
   6   3  -3   12.90    1.82
   6  -3  -3   11.40    2.14
  -6  -3   3    9.80    1.35
   5   3  -3    4.43    1.76
   5   3  -3    2.80    1.43
   5  -3  -3    0.75    1.58
  -5   3   3    1.67    0.82
  -5  -3   3    4.10    1.26
   4   3  -3   65.61    2.49
   4   3  -3   68.59    2.63
   4  -3  -3   58.14    2.36
  -4   3   3   71.22    1.79
  -4  -3   3   63.91    2.14
   3   3  -3    9.54    1.65
   3   3  -3    6.90    1.48
   3  -3  -3    7.58    1.37
   3  -3  -3    9.09    1.52
  -3   3   3    9.14    1.12
  -3  -3   3   10.37    1.45
   2   3  -3    4.42    1.13
   2   3  -3    3.68    1.57
   2  -3  -3    4.96    1.10
   2  -3  -3    5.11    1.32
  -2   3   3    3.69    1.15
  -2  -3   3    6.63    1.39
   1   3  -3   72.68    2.72
   1  -3  -3   71.90    2.41
  -1   3   3   70.64    2.38
  -1  -3   3   66.28    2.38
   0   3  -3   50.89    2.48
   0  -3  -3   57.73    2.16
   0   3   3   57.67    2.35
   0  -3   3   52.70    2.37
  -1  -3  -3  162.39    3.38
   1   3   3  161.26    3.87
   1   3   3  170.22    2.78
   1  -3   3  161.52    3.86
   1  -3   3  159.11    2.80
   2   3   3   63.49    2.76
   2   3   3   68.54    2.18
   2  -3   3   58.78    2.69
   2  -3   3   59.74    2.16
   3   3   3    4.78    1.73
   3   3   3    4.53    1.64
   3  -3   3    3.92    1.81
   3  -3   3    5.84    1.59
   4   3   3   11.80    2.00
   4   3   3    9.24    1.92
   4  -3   3    7.49    1.99
   4  -3   3    6.64    1.92
   5   3   3   -1.09    1.90
   5   3   3    2.00    2.07
   5  -3   3    1.69    1.94
   5  -3   3    0.32    1.97
   6   3   3   10.59    2.41
   6   3   3    9.88    2.62
   6  -3   3    8.37    2.24
   6  -3   3   11.48    2.64
   7   3   3   11.03    2.59
   7   3   3   12.51    2.95
   7  -3   3   10.96    2.42
   7  -3   3   14.33    3.17
   8   3   3   12.21    2.78
   8   3   3   22.63    3.44
   8  -3   3   14.73    3.56
   9   3   3    1.14    3.44
   9  -3   3   -0.51    3.44
  10   3   3   -0.78    3.76
  10  -3   3   -3.11    4.01
  11   3   3   -1.22    4.35
  11  -3   3   -0.51    4.69
  13   4  -3   -3.02    3.70
  13  -4  -3    2.91    3.91
  12   4  -3    5.86    3.46
  12  -4  -3    4.61    3.38
  11   4  -3    9.96    3.23
  11  -4  -3    2.68    3.08
  10   4  -3   12.05    3.17
  10  -4  -3   11.89    3.07
   9   4  -3    3.00    2.61
   9   4  -3    3.82    1.93
   9  -4  -3    4.08    2.41
   8   4  -3   11.41    2.68
   8   4  -3   12.73    2.00
   8  -4  -3   12.30    2.67
   7   4  -3   -0.53    2.12
   7   4  -3    0.98    1.60
   7  -4  -3   -0.23    2.02
   6   4  -3   38.09    2.85
   6   4  -3   30.21    2.18
   6  -4  -3   31.80    2.60
  -6  -4   3   33.52    1.81
   5   4  -3   14.78    1.92
   5   4  -3   13.80    1.76
   5  -4  -3   14.09    1.95
  -5   4   3   13.57    1.06
  -5  -4   3   12.95    1.43
   4   4  -3  170.48    3.80
   4   4  -3  172.28    3.85
   4  -4  -3  162.33    3.64
  -4   4   3  187.08    2.96
  -4  -4   3  169.66    3.44
   3   4  -3   11.95    1.48
   3   4  -3   11.72    1.66
   3  -4  -3   11.21    1.49
   3  -4  -3   12.21    1.64
  -3   4   3    9.97    1.27
  -3  -4   3   10.42    1.51
   2   4  -3  142.31    2.85
   2   4  -3  141.38    3.53
   2  -4  -3  131.14    2.64
   2  -4  -3  136.06    3.30
  -2   4   3  143.99    3.10
  -2  -4   3  121.92    3.16
   1   4  -3   10.10    1.82
   1  -4  -3    8.79    1.41
  -1   4   3    9.82    1.40
  -1  -4   3    9.45    1.63
   0  -4  -3   17.23    1.51
   0   4   3   20.45    1.79
   0  -4   3   16.69    1.71
  -1  -4  -3    3.27    1.52
   1   4   3    3.23    1.48
   1   4   3    3.76    1.22
   1  -4   3    2.82    1.63
   1  -4   3    2.86    1.22
  -2  -4  -3    1.09    1.49
   2   4   3    0.08    1.48
   2   4   3   -1.53    1.30
   2  -4   3    0.18    1.56
   2  -4   3    0.65    1.36
   3   4   3   71.76    3.07
   3   4   3   90.84    2.90
   3  -4   3   89.27    3.32
   3  -4   3   84.91    2.93
   4   4   3   19.58    2.35
   4   4   3   22.92    2.21
   4  -4   3   17.00    2.19
   4  -4   3   19.90    2.18
   5   4   3   34.14    2.77
   5   4   3   34.26    2.68
   5  -4   3   27.60    2.48
   5  -4   3   31.97    2.75
   6   4   3   24.30    2.67
   6   4   3   21.92    2.83
   6  -4   3   18.35    2.61
   6  -4   3   25.46    2.91
   7   4   3   -2.27    2.27
   7   4   3    1.09    2.72
   7  -4   3    5.15    2.26
   7  -4   3    2.81    2.71
   8   4   3    2.46    2.65
   8   4   3    1.35    3.14
   8  -4   3    0.03    3.02
   9   4   3   13.96    3.54
   9  -4   3   13.44    3.92
  10   4   3    1.41    3.57
  10  -4   3    0.64    4.15
  11   4   3    4.91    4.41
  11  -4   3    3.46    4.66
  13   5  -3   -4.86    3.70
  13  -5  -3   10.42    4.00
  12   5  -3   10.90    3.48
  12  -5  -3   11.18    3.58
  11   5  -3    0.09    3.02
  11  -5  -3   -1.77    2.65
  10   5  -3   60.24    4.36
  10  -5  -3   60.04    4.14
   9   5  -3  135.26    5.43
   9  -5  -3  107.47    4.86
   8   5  -3   21.43    2.97
   8   5  -3   19.45    2.15
   8  -5  -3   15.90    2.84
   7   5  -3    1.65    2.27
   7   5  -3    1.98    1.59
   7  -5  -3   -0.78    2.18
   6   5  -3    7.16    2.16
   6   5  -3    7.93    1.74
   6  -5  -3    7.72    2.07
  -6  -5   3    7.01    1.49
   5   5  -3   14.24    1.97
   5   5  -3   16.16    1.84
   5  -5  -3   19.26    1.28
   5  -5  -3   15.78    2.00
   5  -5  -3   19.54    1.28
  -5  -5   3   14.54    1.66
   4   5  -3    4.92    1.56
   4   5  -3    5.86    1.55
   4  -5  -3    4.94    1.55
  -4   5   3    4.26    1.14
  -4  -5   3    5.21    1.37
   3   5  -3  925.07    8.98
   3   5  -3  896.33    9.30
   3  -5  -3  826.13    8.21
  -3   5   3  966.13    8.68
  -3  -5   3  802.39    8.45
   2   5  -3   33.97    1.81
   2   5  -3   30.04    2.16
   2  -5  -3   28.65    1.66
   2  -5  -3   33.56    1.92
  -2   5   3   31.28    1.85
  -2  -5   3   31.26    2.06
   1   5  -3  182.41    4.19
   1  -5  -3  179.05    3.59
  -1   5   3  204.14    4.07
  -1  -5   3  188.94    4.13
   0  -5  -3   22.24    1.63
   0   5   3   24.49    1.90
   0  -5   3   17.95    1.92
  -1  -5  -3  190.71    3.60
   1   5   3  191.79    4.37
   1   5   3  184.97    3.40
   1  -5   3  160.78    4.05
   1  -5   3  171.52    3.39
  -2  -5  -3   87.34    2.58
   2   5   3   80.94    3.15
   2   5   3   85.79    2.68
   2  -5   3   82.78    3.20
   2  -5   3   84.35    2.75
   3   5   3  147.54    3.75
   3  -5   3  138.00    4.12
   3  -5   3  127.75    3.58
   4   5   3   74.29    3.38
   4   5   3   71.59    3.04
   4  -5   3   66.27    3.21
   4  -5   3   64.80    3.06
   5   5   3   19.44    2.62
   5   5   3   22.53    2.46
   5  -5   3   19.75    2.39
   5  -5   3   21.41    2.50
   6   5   3   75.85    3.88
   6   5   3   67.67    3.65
   6  -5   3   67.76    3.51
   6  -5   3   69.53    3.87
   7   5   3   11.85    2.78
   7   5   3    8.86    2.73
   7  -5   3   10.77    2.43
   7  -5   3    9.59    2.78
   8   5   3   30.62    3.41
   8   5   3   38.92    3.70
   8  -5   3   28.33    3.68
   9   5   3   -0.53    3.15
   9  -5   3    0.00    3.60
  10   5   3    7.41    3.86
  10  -5   3    3.00    4.27
  11   5   3    2.04    4.14
  11  -5   3    6.72    4.89
  13   6  -3   -1.14    3.58
  13  -6  -3    3.66    3.87
  12   6  -3    3.12    3.44
  12  -6  -3   -2.81    3.35
  11   6  -3   10.60    3.30
  11  -6  -3   10.25    3.40
  10   6  -3    2.69    2.87
  10  -6  -3    4.90    2.86
   9   6  -3   15.31    3.09
   9  -6  -3   17.69    2.92
   8   6  -3   15.98    2.76
   8   6  -3   14.13    2.03
   8  -6  -3   14.51    2.72
   7   6  -3   12.54    2.53
   7   6  -3   14.57    1.94
   7  -6  -3   12.19    2.44
  -7  -6   3   12.82    1.84
   6   6  -3   -0.56    1.86
   6   6  -3    2.23    1.64
   6  -6  -3    6.62    2.16
  -6  -6   3    1.23    1.55
   5   6  -3   17.43    2.37
   5   6  -3   17.54    1.88
   5  -6  -3   21.96    1.47
   5  -6  -3   19.92    2.17
   5  -6  -3   18.88    1.47
  -5  -6   3   20.31    1.87
   4   6  -3   24.54    2.06
   4   6  -3   23.32    2.22
   4  -6  -3   24.13    2.09
  -4   6   3   22.94    1.64
  -4  -6   3   23.35    1.92
   3   6  -3   13.99    1.73
   3   6  -3   13.49    1.92
   3  -6  -3   14.09    1.72
  -3   6   3   13.30    1.50
  -3  -6   3    9.71    1.58
   2   6  -3  148.55    3.75
   2  -6  -3  141.81    3.46
  -2   6   3  156.97    3.58
  -2  -6   3  145.21    3.76
   1  -6  -3    7.78    1.38
  -1   6   3    7.34    1.55
  -1  -6   3    6.84    1.59
   0  -6  -3   54.16    2.12
   0   6   3   58.72    2.65
   0  -6   3   47.86    2.59
  -1  -6  -3   12.46    1.44
   1   6   3   13.21    1.91
   1  -6   3    8.55    1.75
  -2  -6  -3  235.48    3.76
   2   6   3  242.88    5.37
   2   6   3  236.05    4.41
   2  -6   3  217.24    5.00
   2  -6   3  220.05    4.37
   3   6   3   60.47    3.09
   3   6   3   62.56    2.77
   3  -6   3   59.40    3.12
   3  -6   3   52.03    2.72
   4   6   3   49.48    3.09
   4   6   3   43.63    2.80
   4  -6   3   37.67    2.81
   4  -6   3   40.16    2.75
   5   6   3   29.90    2.89
   5   6   3   31.23    2.68
   5  -6   3   27.06    2.66
   5  -6   3   27.10    2.72
   6   6   3   -2.00    2.24
   6   6   3    1.06    2.16
   6  -6   3   -1.67    1.96
   6  -6   3    0.62    2.41
   7   6   3    2.49    2.51
   7   6   3    4.74    2.46
   7  -6   3    2.60    2.27
   7  -6   3    7.22    2.91
   8   6   3    3.36    2.82
   8   6   3   -0.10    2.73
   8  -6   3    1.41    3.11
   9   6   3   12.03    3.18
   9  -6   3   15.72    4.00
  10   6   3    0.40    3.37
  10  -6   3    0.96    4.47
  11   6   3   -0.82    3.78
  11  -6   3    9.17    5.13
  13   7  -3    3.39    3.93
  13  -7  -3    5.89    4.17
  12   7  -3    1.44    3.52
  12  -7  -3    2.73    3.48
  11   7  -3    5.16    3.00
  11  -7  -3   -1.73    3.19
  10   7  -3    1.89    2.60
  10  -7  -3    2.60    2.84
   9   7  -3   -2.96    2.62
   9  -7  -3    4.14    2.68
   8   7  -3   -2.22    2.34
   8  -7  -3    2.42    2.47
   7   7  -3    9.83    2.35
   7   7  -3    9.66    1.88
   7  -7  -3   12.57    2.41
  -7  -7   3   10.17    1.90
   6   7  -3    0.58    2.32
   6   7  -3    0.25    1.60
   6  -7  -3   -2.34    2.04
  -6  -7   3    1.80    1.72
   5   7  -3    3.62    1.93
   5   7  -3    3.86    2.01
   5  -7  -3    0.67    1.26
   5  -7  -3   -0.13    1.86
   5  -7  -3    0.98    1.34
  -5  -7   3    1.95    1.61
   4   7  -3   32.27    2.37
   4   7  -3   25.91    2.24
   4  -7  -3   26.76    2.21
  -4   7   3   31.99    1.85
  -4  -7   3   32.85    2.23
   3   7  -3    9.71    1.77
   3   7  -3    5.58    1.82
   3  -7  -3    7.95    1.69
  -3   7   3    8.05    1.50
  -3  -7   3    7.74    1.58
   2   7  -3   66.45    2.83
  -2   7   3   73.54    2.72
  -2  -7   3   64.05    2.80
   1  -7  -3   52.24    2.20
  -1   7   3   50.33    2.40
  -1  -7   3   42.89    2.45
   0  -7  -3   13.09    1.56
   0   7   3   12.77    1.84
   0  -7   3   12.53    2.02
  -1  -7  -3   46.88    1.94
   1   7   3   42.93    2.60
   1  -7   3   37.94    2.53
   2   7   3    6.64    1.91
   2   7   3    7.30    1.79
   2  -7   3    5.34    1.83
   2  -7   3    5.97    1.70
   3   7   3    1.69    1.82
   3   7   3    2.64    1.79
   3  -7   3    0.94    2.02
   3  -7   3   -1.61    1.82
   4   7   3   29.82    2.82
   4   7   3   31.25    2.49
   4  -7   3   28.99    2.71
   4  -7   3   24.35    2.50
   5   7   3   -0.57    2.13
   5   7   3    2.65    2.14
   5  -7   3   -0.09    1.87
   5  -7   3    0.32    2.10
   6   7   3    2.54    2.25
   6   7   3    0.94    2.56
   6  -7   3   -0.82    2.06
   6  -7   3    4.57    2.47
   7   7   3    7.60    2.84
   7   7   3    4.28    2.45
   7  -7   3    4.08    2.21
   7  -7   3    3.15    2.83
   8   7   3   11.93    3.06
   8   7   3    8.60    2.89
   8  -7   3    9.34    3.40
   9   7   3    0.58    2.88
   9  -7   3    1.73    3.66
  10   7   3    2.82    3.43
  10  -7   3    3.45    4.45
  13   8  -3    8.73    4.31
  13  -8  -3   -0.96    3.81
  12   8  -3   -1.47    3.59
  12  -8  -3   -4.82    3.42
  11   8  -3   16.52    3.79
  11  -8  -3   16.85    3.56
  10   8  -3    4.83    2.88
  10  -8  -3    1.60    2.87
   9   8  -3   17.81    3.11
   9  -8  -3   18.96    3.15
   8   8  -3   38.87    4.04
   8  -8  -3   32.40    3.24
   7   8  -3   29.73    3.21
   7  -8  -3   23.62    2.81
  -7  -8   3   27.46    2.44
   6   8  -3   27.13    2.80
   6   8  -3   28.70    2.46
   6  -8  -3   23.10    2.66
  -6  -8   3   26.39    2.27
   5   8  -3   27.14    2.50
   5   8  -3   20.88    2.27
   5  -8  -3   27.30    1.84
   5  -8  -3   25.04    2.50
   5  -8  -3   27.76    1.93
  -5  -8   3   30.41    2.34
   4   8  -3  101.56    3.59
   4   8  -3  116.36    3.55
   4  -8  -3  113.87    3.75
  -4   8   3  119.45    3.25
  -4  -8   3  103.84    3.51
   3   8  -3    9.11    1.85
   3   8  -3    8.42    1.97
   3  -8  -3   10.05    1.76
  -3   8   3   10.14    1.75
  -3  -8   3   11.20    1.81
  -2   8   3  178.41    4.18
  -2  -8   3  151.05    4.18
   1  -8  -3   14.00    1.58
  -1   8   3   14.20    1.83
  -1  -8   3   13.22    1.95
   0  -8  -3  268.98    4.35
   0   8   3  267.34    5.47
   0  -8   3  261.99    5.61
  -1  -8  -3   25.37    1.67
   1   8   3   21.98    2.17
   1  -8   3   21.04    2.35
   2   8   3  188.37    5.04
   2   8   3  194.90    4.48
   2  -8   3  175.61    4.92
   2  -8   3  172.91    4.35
   3   8   3   43.67    2.94
   3   8   3   49.79    2.77
   3  -8   3   45.88    3.10
   3  -8   3   47.49    2.84
   4   8   3   22.67    2.72
   4   8   3   25.24    2.40
   4  -8   3   19.79    2.52
   4  -8   3   17.86    2.48
   5   8   3   48.66    3.55
   5   8   3   49.91    3.17
   5  -8   3   42.57    3.22
   5  -8   3   40.46    3.19
   6   8   3   15.03    2.79
   6   8   3   13.96    2.66
   6  -8   3   10.53    2.28
   6  -8   3   15.60    2.82
   7   8   3   40.79    3.61
   7   8   3   38.83    3.61
   7  -8   3   36.26    3.16
   7  -8   3   33.21    3.61
   8   8   3    0.60    2.39
   8   8   3    0.86    2.94
   8  -8   3    3.24    3.38
   9   8   3    5.51    3.20
   9  -8   3    9.31    3.90
  10   8   3    0.96    3.30
  10  -8   3   -4.16    4.23
  12   9  -3    4.05    3.55
  12  -9  -3    2.38    3.56
  11   9  -3    3.60    4.43
  11  -9  -3    5.80    3.49
  10   9  -3    1.22    3.51
  10  -9  -3   -1.33    2.97
   9   9  -3   14.62    3.35
   9  -9  -3    3.55    2.86
   8   9  -3   25.40    3.26
   8  -9  -3   20.27    3.10
   7   9  -3    8.72    2.51
   7  -9  -3    0.50    2.32
  -7  -9   3    5.50    2.03
   6   9  -3    8.74    2.47
   6   9  -3   11.36    2.10
   6  -9  -3   13.80    2.49
  -6  -9   3    9.38    2.09
   5   9  -3  151.44    4.61
   5   9  -3  135.36    3.86
   5  -9  -3  141.90    3.51
   5  -9  -3  131.50    4.40
   5  -9  -3  148.58    3.64
  -5  -9   3  141.09    4.23
   4   9  -3   15.42    2.28
   4   9  -3   15.46    2.16
   4  -9  -3   15.17    1.74
   4  -9  -3   10.60    2.09
   4  -9  -3   14.17    1.81
  -4  -9   3   10.65    2.01
   3  -9  -3   88.72    3.36
  -3   9   3   85.06    3.10
  -3  -9   3   93.90    3.55
  -2   9   3   92.43    3.29
  -2  -9   3   77.80    3.29
   1  -9  -3   79.09    2.76
  -1   9   3   74.85    3.09
  -1  -9   3   71.69    3.28
   0  -9  -3   11.87    1.56
   0   9   3   12.40    1.92
   0  -9   3   11.10    2.19
   1  -9   3   96.99    3.80
   2   9   3   29.27    2.51
   2  -9   3   32.18    2.73
   2  -9   3   36.06    2.54
   3   9   3   53.01    3.20
   3   9   3   46.88    2.85
   3  -9   3   47.46    3.25
   3  -9   3   49.43    2.96
   4   9   3   67.58    3.63
   4   9   3   73.39    3.50
   4  -9   3   61.56    3.65
   4  -9   3   63.88    3.47
   5   9   3   10.14    2.24
   5   9   3   12.37    2.39
   5  -9   3    9.52    2.42
   5  -9   3    6.41    2.33
   6   9   3   11.81    2.30
   6   9   3   13.60    2.58
   6  -9   3   14.97    2.54
   6  -9   3   10.34    2.65
   7   9   3    1.79    2.24
   7   9   3    2.11    2.56
   7  -9   3   -1.71    2.73
   8   9   3    4.18    2.51
   8   9   3    3.68    2.74
   8  -9   3   -5.40    3.34
   9   9   3    0.83    2.91
   9  -9   3    1.01    3.68
  10   9   3    6.72    3.45
  10  -9   3   13.94    4.59
  12  10  -3    1.51    4.22
  12 -10  -3   -0.08    3.55
  11  10  -3    4.62    3.77
  11 -10  -3    0.88    3.37
  10  10  -3    7.63    3.43
  10 -10  -3    0.73    2.85
   9  10  -3    2.87    2.76
   9 -10  -3   -2.70    2.77
   8  10  -3    6.31    2.55
   8 -10  -3    7.32    2.67
   7  10  -3    1.96    2.41
   7 -10  -3    5.55    2.51
  -7 -10   3    4.29    2.05
   6  10  -3   21.94    2.74
   6 -10  -3   13.99    2.54
  -6 -10   3   17.55    2.39
   5  10  -3    0.43    1.92
   5  10  -3    2.18    2.06
   5 -10  -3    7.38    2.16
  -5 -10   3    2.32    1.89
   4  10  -3    0.45    1.97
   4 -10  -3    3.70    1.57
   4 -10  -3    2.72    2.02
   4 -10  -3    3.18    1.68
  -4 -10   3    3.49    1.82
  -3  10   3   22.97    2.21
  -3 -10   3   19.41    2.21
  -2  10   3   10.97    1.98
  -2 -10   3   10.81    2.12
   1 -10  -3   11.70    1.70
  -1  10   3   12.99    2.01
  -1 -10   3   12.22    2.10
   0 -10  -3   18.57    1.75
   0  10   3   16.42    2.20
   0 -10   3   10.56    2.27
   1  10   3    5.53    1.82
   1 -10   3    6.75    2.19
   2  10   3    0.80    1.84
   2 -10   3    2.74    2.25
   2 -10   3   -2.23    1.83
   3  10   3    2.02    1.65
   3  10   3    2.84    1.94
   3 -10   3    0.55    2.19
   3 -10   3    1.30    2.03
   4  10   3   -0.65    1.74
   4  10   3    0.50    2.01
   4 -10   3   -2.37    2.24
   4 -10   3   -1.68    2.17
   5  10   3   -0.65    1.89
   5  10   3    0.85    2.15
   5 -10   3   -0.22    2.30
   5 -10   3    1.15    2.30
   6  10   3   -1.50    2.11
   6  10   3   -0.41    2.27
   6 -10   3   -1.07    2.22
   6 -10   3   -4.90    2.33
   7  10   3    0.51    2.34
   7  10   3    2.92    2.60
   7 -10   3    0.22    2.82
   8  10   3    2.03    2.63
   8  10   3    1.48    2.68
   8 -10   3    6.54    3.46
   9  10   3    5.52    3.20
   9 -10   3    1.47    3.83
  10  10   3    2.01    3.35
  10 -10   3    2.41    4.41
  12  11  -3    5.88    3.95
  12 -11  -3    0.36    3.88
  11  11  -3    2.91    3.66
  11 -11  -3   -0.64    3.26
  10  11  -3    3.43    3.10
  10 -11  -3    1.27    3.02
   9  11  -3    1.20    2.83
   9 -11  -3    2.84    2.80
   8  11  -3   11.34    2.67
   8 -11  -3   13.52    3.00
   7  11  -3   55.85    3.82
   7 -11  -3   67.02    4.01
  -7 -11   3   55.42    3.33
   6  11  -3    2.03    2.21
   6 -11  -3    2.72    2.30
  -6 -11   3    7.71    2.26
   5  11  -3   83.30    3.98
   5 -11  -3   77.38    3.94
  -5 -11   3   75.09    3.65
   4  11  -3    4.67    1.96
   4 -11  -3    2.45    1.64
   4 -11  -3    2.08    2.10
   4 -11  -3    1.89    1.74
  -4 -11   3    2.87    1.92
  -3  11   3   12.27    2.02
  -3 -11   3   13.36    2.29
  -2  11   3    2.94    1.86
  -2 -11   3   -0.29    1.98
  -1  11   3  118.03    4.16
  -1 -11   3   94.91    3.91
   0  11   3   -1.01    1.91
   0 -11   3   -0.02    2.05
   1 -11   3   69.56    3.71
   2  11   3   28.72    2.60
   2 -11   3   30.93    3.09
   3  11   3   19.26    2.56
   3  11   3   21.91    2.51
   3 -11   3   19.82    2.78
   3 -11   3   17.49    2.49
   4  11   3   20.76    2.56
   4  11   3   21.69    2.59
   4 -11   3   19.28    2.90
   4 -11   3   22.29    2.87
   5  11   3   19.47    2.60
   5  11   3   13.96    2.53
   5 -11   3   21.80    3.00
   5 -11   3   20.24    3.09
   6  11   3   27.35    3.11
   6  11   3   24.92    3.02
   6 -11   3   24.06    3.11
   6 -11   3   21.70    3.10
   7  11   3    0.55    2.49
   7  11   3   -1.14    2.57
   7 -11   3    3.21    3.02
   8  11   3    0.48    2.95
   8  11   3    2.33    2.87
   8 -11   3    4.80    3.30
   9  11   3    1.01    3.12
   9 -11   3   -0.99    4.02
  12  12  -3   -1.00    3.99
  12 -12  -3   -6.07    3.82
  11  12  -3    4.32    3.93
  11 -12  -3    7.88    3.83
  10  12  -3    3.01    3.26
  10 -12  -3    2.84    3.41
   9  12  -3    9.61    3.21
   9 -12  -3    4.60    3.14
   8  12  -3   23.45    3.43
   8 -12  -3   23.90    3.37
   7  12  -3   13.37    2.90
   7 -12  -3   11.48    2.68
  -7 -12   3   14.85    2.57
   6  12  -3   87.40    4.34
   6 -12  -3   84.15    4.23
  -6 -12   3   70.23    3.76
   5  12  -3    2.77    2.27
   5 -12  -3    3.31    2.32
  -5 -12   3    1.61    2.08
   4 -12  -3   19.16    2.10
   4 -12  -3   16.96    2.58
   4 -12  -3   17.12    2.20
  -4 -12   3   22.85    2.61
   3 -12  -3    0.39    1.65
   3 -12  -3    1.54    1.90
  -3 -12   3   -0.35    1.95
  -2  12   3   34.36    2.71
  -2 -12   3   30.09    2.72
  -1  12   3    1.39    1.97
  -1 -12   3    1.29    1.85
   0  12   3  154.49    5.00
   0 -12   3  143.20    4.94
   1  12   3   36.93    2.91
   1 -12   3   41.07    3.31
   2  12   3   64.97    3.58
   2 -12   3   65.22    3.86
   3  12   3   20.48    2.65
   3 -12   3   19.66    2.90
   3 -12   3   18.16    2.57
   4  12   3   17.06    2.59
   4  12   3   16.65    2.61
   4 -12   3   16.14    2.92
   4 -12   3   13.54    2.79
   5  12   3    6.44    2.35
   5  12   3   11.83    2.66
   5 -12   3    8.10    2.76
   5 -12   3    7.33    2.93
   6  12   3   -2.86    2.18
   6  12   3    3.89    2.50
   6 -12   3    1.43    2.64
   6 -12   3   -2.86    2.61
   7  12   3   12.39    2.97
   7  12   3    7.43    2.89
   7 -12   3   11.69    3.39
   8  12   3    1.35    2.91
   8  12   3    0.84    2.97
   8 -12   3    1.83    3.46
   9  12   3    3.60    3.38
   9 -12   3   12.70    4.38
  11  13  -3    6.65    3.95
  11 -13  -3    4.00    3.67
  10  13  -3    4.09    3.54
  10 -13  -3    6.23    3.55
   9  13  -3    2.78    3.15
   9 -13  -3    2.14    3.12
   8  13  -3    7.41    2.93
   8 -13  -3    3.90    2.86
   7  13  -3   17.11    3.08
   7 -13  -3   15.82    3.17
  -7 -13   3   17.38    2.73
   6  13  -3    3.98    2.34
   6 -13  -3    2.67    2.47
  -6 -13   3    2.73    2.29
   5  13  -3   -0.29    2.13
   5 -13  -3    0.05    2.37
  -5 -13   3   -1.93    2.08
   4 -13  -3   -0.56    1.72
   4 -13  -3    1.09    2.25
   4 -13  -3    0.07    1.89
  -4 -13   3   -0.12    2.13
   3 -13  -3    4.85    2.05
   3 -13  -3    1.43    2.10
  -3 -13   3    0.90    2.05
  -2  13   3    3.50    1.87
  -2 -13   3    4.19    2.27
  -1  13   3   19.43    2.54
  -1 -13   3   20.55    2.68
   0  13   3    3.27    2.10
   0 -13   3    2.22    2.30
   1  13   3   33.59    3.04
   1 -13   3   33.54    3.07
   2  13   3    1.07    2.07
   2 -13   3   -3.30    2.30
   3  13   3    2.15    2.02
   3 -13   3   -1.87    2.27
   3 -13   3    0.53    2.16
   4  13   3    3.28    2.11
   4 -13   3    1.75    2.57
   4 -13   3    1.89    2.53
   5  13   3   -1.16    2.34
   5  13   3    0.09    2.36
   5 -13   3    3.25    2.73
   5 -13   3    6.08    2.98
   6  13   3    5.15    2.68
   6  13   3    0.17    2.54
   6 -13   3    6.62    2.90
   6 -13   3   -0.62    2.76
   7  13   3   -0.41    2.84
   7  13   3    4.31    2.87
   7 -13   3   -0.35    3.20
   8  13   3   -1.13    3.04
   8  13   3    3.22    3.15
   8 -13   3    3.09    3.62
   9  13   3    3.92    3.41
   9 -13   3   -1.59    4.18
  11  14  -3    2.83    3.74
  11 -14  -3   -4.37    3.81
  10  14  -3    2.69    3.53
  10 -14  -3   -0.71    3.37
   9  14  -3    5.02    3.07
   9 -14  -3    4.27    3.27
   8  14  -3    3.79    3.13
   8 -14  -3   10.12    3.18
   7  14  -3    1.97    2.83
   7 -14  -3    1.34    2.62
  -7 -14   3    4.96    2.57
   6  14  -3    6.00    2.72
   6 -14  -3    4.29    2.59
  -6 -14   3    8.99    2.63
   5 -14  -3    4.71    2.68
  -5 -14   3    5.82    2.37
   4 -14  -3   -0.76    1.80
   4 -14  -3    3.31    2.33
   4 -14  -3    0.00    2.12
  -4 -14   3    2.31    2.20
   3 -14  -3    0.43    1.89
   3 -14  -3    0.35    2.09
  -3 -14   3    1.35    2.26
   2 -14  -3   64.52    3.58
   2 -14  -3   78.29    3.94
  -2 -14   3   69.97    3.95
  -1  14   3   34.96    2.99
  -1 -14   3   38.55    3.29
   0  14   3   16.16    2.50
   0 -14   3   19.07    2.79
   1  14   3    6.42    2.20
   1 -14   3    5.57    2.54
   2  14   3    4.88    2.08
   2 -14   3    2.28    2.49
   3  14   3   -0.85    2.03
   3 -14   3   -0.57    2.54
   3 -14   3   -1.66    2.42
   4  14   3    9.95    2.70
   4 -14   3   12.93    3.07
   4 -14   3   14.32    2.88
   5  14   3    4.06    2.56
   5  14   3    5.02    2.82
   5 -14   3    8.81    2.94
   5 -14   3    8.53    3.05
   6  14   3    1.74    2.61
   6  14   3    1.41    2.71
   6 -14   3    3.94    2.98
   6 -14   3    5.50    3.14
   7  14   3    7.48    3.03
   7  14   3    2.74    3.07
   7 -14   3    0.64    3.25
   8  14   3    3.07    3.31
   8  14   3    4.14    3.37
   8 -14   3   -2.57    3.48
  10  15  -3    5.57    3.91
  10 -15  -3    8.18    3.97
   9  15  -3    3.37    3.44
   9 -15  -3    9.11    3.40
   8  15  -3    6.58    3.02
   8 -15  -3    4.16    3.14
   7  15  -3   12.43    3.18
   7 -15  -3   11.56    3.21
  -7 -15   3    5.94    2.79
   6  15  -3   10.26    2.86
   6 -15  -3    5.26    2.92
  -6 -15   3    7.59    2.53
   5 -15  -3   22.57    3.24
  -5 -15   3   21.43    3.02
   4 -15  -3    2.01    1.86
   4 -15  -3    2.64    2.43
  -4 -15   3   -1.19    2.28
   3 -15  -3   49.12    3.26
   3 -15  -3   61.95    3.68
  -3 -15   3   48.35    3.62
   2 -15  -3    3.46    2.22
   2 -15  -3    5.61    2.49
  -2 -15   3    4.84    2.39
   1 -15  -3   47.00    3.30
   1 -15  -3   49.39    3.53
  -1 -15   3   48.25    3.66
   0  15   3   -0.24    2.16
   0 -15   3    0.27    2.18
   1  15   3   40.98    3.40
   1 -15   3   39.98    3.62
   2  15   3   38.78    3.47
   2 -15   3   39.66    3.51
   3  15   3    6.37    2.47
   3 -15   3    4.70    2.82
   3 -15   3    7.17    2.63
   4  15   3    4.18    2.79
   4 -15   3   10.01    2.93
   4 -15   3    7.22    2.85
   5  15   3    4.74    2.84
   5 -15   3    5.78    3.03
   5 -15   3    9.64    3.48
   6  15   3   13.76    3.19
   6  15   3    9.95    2.96
   6 -15   3   11.01    3.33
   6 -15   3    6.93    3.46
   7  15   3    5.19    3.35
   7  15   3    3.13    3.12
   7 -15   3   -2.08    3.32
   8  15   3   10.23    3.66
   8  15   3    4.16    3.50
   8 -15   3    6.58    3.83
  10  16  -3   -3.51    3.72
  10 -16  -3   -2.86    3.74
   9  16  -3    6.19    3.81
   9 -16  -3    9.73    3.74
   8  16  -3    2.35    3.24
   8 -16  -3   -1.16    3.18
   7  16  -3    0.71    3.04
   7 -16  -3   -0.11    2.96
  -7 -16   3    0.14    2.67
   6 -16  -3    7.81    2.98
  -6 -16   3   11.38    2.92
   5 -16  -3    4.71    2.87
  -5 -16   3    4.34    2.56
   4 -16  -3   11.19    2.56
   4 -16  -3   13.70    2.78
  -4 -16   3    7.93    2.75
   3 -16  -3    1.03    2.14
   3 -16  -3   -1.39    2.23
  -3 -16   3    1.39    2.35
   2 -16  -3   29.21    3.06
   2 -16  -3   31.73    3.26
  -2 -16   3   28.98    3.23
   1 -16  -3    3.97    2.33
   1 -16  -3    1.76    2.55
  -1 -16   3    0.66    2.39
   0 -16  -3    7.47    2.38
   0 -16  -3   11.91    2.73
   0 -16   3    6.31    2.66
   1  16   3   -1.07    2.20
   1 -16   3   -2.28    2.50
   2  16   3    6.80    2.50
   2 -16   3    3.36    2.68
   3  16   3   20.35    3.06
   3 -16   3   17.96    3.16
   3 -16   3   17.19    3.06
   4  16   3    4.72    2.59
   4 -16   3    7.40    3.01
   4 -16   3    7.55    2.97
   5  16   3    4.45    2.81
   5 -16   3    4.35    3.09
   5 -16   3    9.74    3.43
   6  16   3   -0.96    2.85
   6 -16   3    2.95    3.43
   7  16   3    2.41    3.36
   7  16   3    0.86    3.26
   7 -16   3    4.06    3.68
   9  17  -3   -2.98    3.47
   9 -17  -3    1.01    3.74
   8  17  -3   -1.38    3.25
   8 -17  -3   -0.69    3.37
   7 -17  -3    1.99    3.17
  -7 -17   3   -2.01    2.78
   6 -17  -3   -2.94    3.07
  -6 -17   3    0.29    2.79
   5 -17  -3    7.33    2.96
  -5 -17   3    2.44    2.66
   4 -17  -3    3.40    2.33
   4 -17  -3   -0.92    2.55
  -4 -17   3    1.12    2.45
   3 -17  -3    2.93    2.17
   3 -17  -3    5.80    2.74
  -3 -17   3    3.58    2.54
   2 -17  -3    0.95    2.28
   2 -17  -3   -0.28    2.55
  -2 -17   3    2.40    2.53
   1 -17  -3   -1.82    2.29
   1 -17  -3    2.80    2.64
  -1 -17   3    1.85    2.60
   0 -17  -3    1.68    2.32
   0 -17  -3    7.92    2.87
   0 -17   3    6.32    2.63
  -1 -17  -3    2.09    2.36
  -1 -17  -3    3.06    2.70
   1 -17   3    2.95    2.83
   2  17   3    2.09    2.61
   2 -17   3   -0.27    2.59
   3  17   3   -1.88    2.55
   3 -17   3    2.16    2.97
   3 -17   3   -1.73    2.62
   4  17   3    3.79    2.81
   4 -17   3    2.29    3.04
   4 -17   3    8.55    3.02
   5  17   3   -1.97    2.81
   5 -17   3   -0.58    3.37
   5 -17   3    6.50    3.52
   6  17   3   -1.58    3.03
   6 -17   3   -1.40    3.88
   7 -17   3    0.50    3.89
   8 -18  -3    3.63    3.74
   7 -18  -3   -5.69    3.16
  -7 -18   3   -1.01    3.03
   6 -18  -3   -1.62    3.12
  -6 -18   3    3.87    3.03
   5 -18  -3    0.21    2.90
  -5 -18   3    0.00    2.84
   4 -18  -3   49.70    4.14
  -4 -18   3   47.51    4.18
   3 -18  -3   -1.14    2.30
  -3 -18   3    1.09    2.41
   2 -18  -3   20.35    3.06
   2 -18  -3   28.65    3.47
  -2 -18   3   18.67    3.25
   1 -18  -3    0.59    2.54
   1 -18  -3    2.85    2.84
  -1 -18   3   -2.49    2.70
   0 -18  -3    5.97    2.88
   0 -18  -3    6.22    3.03
   0 -18   3    1.74    2.91
  -1 -18  -3    1.87    2.56
  -1 -18  -3   -0.68    2.83
   1 -18   3    4.25    3.03
  -2 -18  -3   27.66    3.55
  -2 -18  -3   22.69    3.61
   2 -18   3   30.09    3.81
  -3 -18  -3   15.48    3.23
  -3 -18  -3   17.27    3.59
   3  18   3    7.11    2.99
   3 -18   3    8.04    3.39
   3 -18   3   16.72    3.25
   4  18   3    9.45    3.24
   4 -18   3    4.05    3.53
   4 -18   3    9.05    3.40
   5  18   3   13.34    3.35
   5 -18   3   14.21    4.01
   5 -18   3   12.24    4.01
   6 -18   3   -0.67    4.28
   8 -19  -3    1.18    3.88
   7 -19  -3    4.36    3.44
  -7 -19   3    5.54    3.48
   6 -19  -3    4.02    3.58
  -6 -19   3    3.51    3.10
   5 -19  -3    1.26    3.21
  -5 -19   3    1.66    3.01
   4 -19  -3    3.41    3.12
  -4 -19   3    3.22    3.11
   3 -19  -3    7.94    2.84
  -3 -19   3   12.48    3.24
   2 -19  -3   -3.52    2.33
   2 -19  -3   -0.74    2.97
  -2 -19   3    2.19    2.77
   1 -19  -3   20.94    3.24
   1 -19  -3   30.72    3.68
  -1 -19   3   21.89    3.68
   0 -19  -3    1.87    2.67
   0 -19  -3   -1.66    2.73
   0 -19   3   -0.82    2.86
  -1 -19  -3   20.22    3.61
  -1 -19  -3   23.84    3.69
   1 -19   3   16.10    3.67
  -2 -19  -3    0.83    3.03
  -2 -19  -3    1.98    3.26
   2 -19   3    2.05    3.06
  -3 -19  -3   19.20    3.58
  -3 -19  -3   14.91    3.53
   3 -19   3   12.70    3.61
   3 -19   3    8.32    3.34
  -4 -19  -3    7.18    3.41
  -4 -19  -3    8.22    3.78
   4 -19   3    9.73    3.91
   4 -19   3    8.93    3.65
   5 -19   3    6.86    3.98
   5 -19   3   -2.03    3.84
   7 -20  -3   -0.54    3.86
   6 -20  -3   -4.12    3.56
  -6 -20   3    0.39    3.45
   5 -20  -3    2.89    3.33
  -5 -20   3    3.59    3.25
   4 -20  -3    4.78    3.34
  -4 -20   3   -0.32    2.96
   3 -20  -3   -4.54    2.74
  -3 -20   3   -5.07    2.89
   2 -20  -3   -0.40    2.62
  -2 -20   3    0.15    3.14
   1 -20  -3    0.84    2.90
   1 -20  -3    0.71    3.17
  -1 -20   3   -1.30    3.16
   0 -20  -3   -2.46    2.84
   0 -20  -3   -5.04    3.19
   0 -20   3    2.30    3.08
  -1 -20  -3   -1.40    3.12
  -1 -20  -3   -1.75    3.27
   1 -20   3   -4.69    3.13
  -2 -20  -3    2.83    3.54
  -2 -20  -3    1.28    3.52
   2 -20   3   -0.61    3.34
   3 -20   3    6.53    3.67
   3 -20   3    0.98    3.35
   4 -20   3    6.54    3.96
   4 -20   3    1.33    3.72
   5 -21  -3   10.53    3.93
   4 -21  -3    3.58    3.49
   3 -21  -3    0.01    3.05
  -3 -21   3    3.54    3.21
   2 -21  -3    0.84    3.13
  -2 -21   3    2.48    3.35
   1 -21  -3   11.82    3.37
  -1 -21   3   18.96    3.87
   0 -21  -3    2.09    3.26
   0 -21  -3    3.15    3.63
   0 -21   3    7.99    3.53
  -1 -21  -3   11.27    3.83
  -1 -21  -3   12.87    3.93
   1 -21   3   14.91    3.85
   3 -21   3   -3.89    3.52
   4 -22  -3   14.27    4.17
   3 -22  -3    7.14    3.52
   2 -22  -3    7.33    3.53
  13   0  -4    8.58    3.90
  12   0  -4   -1.48    3.23
  12   0  -4    2.00    2.64
  11   0  -4   15.74    3.29
  11   0  -4   18.86    2.88
  10   0  -4   -0.36    2.48
  10   0  -4   -2.05    2.17
   9   0  -4    7.32    2.71
   9   0  -4   11.57    2.33
   8   0  -4   49.55    3.34
   8   0  -4   51.78    3.22
   7   0  -4   16.81    2.41
   7   0  -4   23.23    2.43
   6   0  -4  213.91    4.82
   6   0  -4  224.70    5.28
   5   0  -4   62.45    2.63
   5   0  -4   71.39    3.09
  -5   0   4   69.55    2.11
   4   0  -4   83.62    2.53
   4   0  -4   88.23    3.24
  -4   0   4   91.11    2.54
   3   0  -4   44.80    1.65
   3   0  -4   45.26    2.45
  -3   0   4   40.44    2.02
  -2   0   4  173.48    3.80
   1   0  -4  343.61    5.88
  -1   0   4  311.44    5.31
   0   0  -4   -0.09    1.60
   0   0   4    2.54    1.64
  -1   0  -4  236.55    4.95
   2   0   4  160.56    4.50
   2   0   4  155.42    3.04
   3   0   4    3.61    1.97
   3   0   4   -0.16    1.70
   4   0   4   78.63    3.75
   4   0   4   74.66    3.09
   5   0   4  107.25    4.33
   5   0   4  105.87    3.95
   6   0   4    3.55    2.23
   6   0   4    7.61    2.69
   7   0   4   31.44    3.17
   8   0   4   16.04    3.18
  13   1  -4   -4.15    3.55
  13  -1  -4   -0.97    3.56
  13  -1  -4   -1.41    2.97
  12   1  -4    0.64    3.35
  12   1  -4    1.69    2.78
  12  -1  -4   -1.77    3.13
  12  -1  -4    2.02    2.59
  11   1  -4    1.26    2.87
  11   1  -4   -0.45    2.47
  11  -1  -4    6.40    3.19
  11  -1  -4    9.15    2.46
  10   1  -4   12.12    2.86
  10   1  -4   14.10    2.55
  10  -1  -4   13.98    3.10
  10  -1  -4   14.72    2.54
   9   1  -4    0.24    2.37
   9   1  -4    0.97    1.95
   9  -1  -4    5.95    2.57
   9  -1  -4    2.62    2.07
   8   1  -4    7.85    2.41
   8   1  -4    7.33    2.09
   8  -1  -4    7.98    2.52
   8  -1  -4    8.58    2.27
   7   1  -4   20.98    2.54
   7   1  -4   23.16    2.27
   7  -1  -4   21.35    2.53
   7  -1  -4   21.86    2.44
   6   1  -4    4.50    2.05
   6   1  -4    6.32    1.76
   6  -1  -4   11.46    2.09
   6  -1  -4   12.13    2.00
  -6  -1   4   10.77    1.29
   5   1  -4  108.42    3.23
   5   1  -4  106.43    3.64
   5  -1  -4  114.82    3.27
   5  -1  -4  119.80    3.85
  -5   1   4  119.72    2.51
  -5  -1   4  108.47    2.57
   4   1  -4    0.10    1.41
   4   1  -4    0.52    1.51
   4  -1  -4    1.80    1.40
   4  -1  -4    2.53    1.50
  -4   1   4    1.95    1.23
  -4  -1   4    0.64    1.26
   3   1  -4   14.87    1.31
   3   1  -4   15.57    1.91
   3  -1  -4   11.66    1.31
   3  -1  -4   15.35    1.86
  -3   1   4   15.58    1.55
  -3  -1   4   12.95    1.53
   2   1  -4   16.76    1.85
   2  -1  -4   14.40    1.85
  -2   1   4   15.06    1.66
  -2  -1   4   15.32    1.68
   1   1  -4    4.37    1.83
   1  -1  -4    3.59    1.61
  -1   1   4    3.64    1.47
  -1  -1   4    3.02    1.48
   0   1  -4   -1.18    1.88
   0  -1  -4    1.49    1.80
   0   1   4    0.49    1.49
   0  -1   4    3.01    1.64
  -1  -1  -4  133.18    3.84
   1  -1   4  128.43    3.92
   1  -1   4  127.81    2.22
   2   1   4   27.49    2.41
   2   1   4   27.03    1.76
   2  -1   4   26.17    2.45
   2  -1   4   21.85    1.72
   3   1   4   14.27    2.31
   3   1   4   13.00    1.94
   3  -1   4   12.03    2.03
   3  -1   4   13.20    1.92
   4   1   4    9.45    2.19
   4   1   4    4.69    2.05
   4  -1   4    6.44    2.05
   4  -1   4    3.64    2.04
   5   1   4   -0.09    2.16
   5   1   4   -4.62    2.18
   5  -1   4   -1.29    2.12
   5  -1   4   -1.73    2.31
   6   1   4   20.96    2.78
   6   1   4   22.09    2.93
   6  -1   4   24.14    2.87
   6  -1   4   19.41    3.00
   7   1   4    4.99    2.57
   7  -1   4   -2.94    2.37
   7  -1   4   -1.77    2.98
   8   1   4    3.05    2.78
   8  -1   4    5.10    2.76
  13   2  -4    2.19    3.64
  13  -2  -4    3.71    3.61
  13  -2  -4    8.37    3.15
  12   2  -4    2.38    3.45
  12  -2  -4   -5.45    3.13
  12  -2  -4    3.81    2.61
  11   2  -4    1.16    2.94
  11   2  -4   -1.45    2.39
  11  -2  -4   -1.86    2.93
  11  -2  -4    0.08    2.30
  10   2  -4    4.02    2.79
  10   2  -4    3.17    2.11
  10  -2  -4    2.13    2.61
  10  -2  -4    3.90    2.36
   9   2  -4    2.24    2.45
   9   2  -4   -0.62    1.85
   9  -2  -4    4.66    2.44
   9  -2  -4    1.97    2.05
   8   2  -4    0.64    2.29
   8   2  -4   -1.09    1.78
   8  -2  -4   -1.72    2.25
   8  -2  -4    4.45    2.05
   7   2  -4   24.07    2.65
   7   2  -4   22.29    2.36
   7  -2  -4   23.17    2.56
   7  -2  -4   24.90    2.52
   6   2  -4   27.96    2.48
   6   2  -4   28.97    2.28
   6  -2  -4   27.42    2.30
   6  -2  -4   26.64    2.39
  -6  -2   4   28.22    1.75
   5   2  -4    0.99    1.69
   5   2  -4   -0.69    1.53
   5  -2  -4    0.00    1.57
   5  -2  -4   -0.69    1.58
  -5   2   4   -0.85    1.09
  -5  -2   4   -1.82    1.32
   4   2  -4   16.66    1.67
   4   2  -4   17.44    2.00
   4  -2  -4   12.07    1.60
   4  -2  -4   11.30    1.69
  -4   2   4   17.33    1.50
  -4  -2   4   16.29    1.66
   3   2  -4   25.23    1.52
   3   2  -4   24.42    2.06
   3  -2  -4   22.33    1.45
   3  -2  -4   22.22    1.95
  -3   2   4   26.57    1.76
  -3  -2   4   21.39    1.85
   2   2  -4   11.33    2.26
   2  -2  -4    7.79    1.69
  -2   2   4    6.32    1.49
  -2  -2   4    6.94    1.53
   1   2  -4   46.87    2.71
   1  -2  -4   45.04    2.35
  -1   2   4   41.29    2.29
  -1  -2   4   41.65    2.27
   0   2  -4   47.73    2.80
   0  -2  -4   62.50    2.92
   0   2   4   53.31    2.60
   0  -2   4   45.32    2.49
  -1  -2  -4  106.81    3.49
   1   2   4  118.16    2.16
   1  -2   4  107.44    3.65
   1  -2   4  101.92    2.18
   2   2   4    9.72    1.96
   2   2   4    9.59    1.42
   2  -2   4    3.77    1.75
   2  -2   4   10.83    1.57
   3   2   4   13.94    2.31
   3   2   4   13.89    1.82
   3  -2   4   12.88    2.19
   3  -2   4   13.41    1.90
   4   2   4    7.33    2.19
   4   2   4    5.14    2.08
   4  -2   4    3.90    1.91
   4  -2   4    0.57    2.00
   5   2   4   20.84    2.69
   5   2   4   20.14    2.61
   5  -2   4   22.02    2.72
   5  -2   4   21.65    2.73
   6   2   4    6.63    2.50
   6   2   4    3.67    2.55
   6  -2   4    3.66    2.40
   6  -2   4   -0.51    2.68
   7   2   4    1.99    2.51
   7  -2   4   -0.82    2.39
   7  -2   4   -1.12    3.07
   8   2   4   -2.43    2.89
  13   3  -4    1.67    3.57
  13  -3  -4   -4.13    3.40
  13  -3  -4    1.88    2.94
  12   3  -4   11.44    3.64
  12  -3  -4    8.43    3.52
  11   3  -4   13.98    3.36
  11  -3  -4    8.86    3.15
  10   3  -4   16.76    3.27
  10   3  -4   20.55    2.59
  10  -3  -4   12.65    2.89
   9   3  -4   25.37    3.17
   9   3  -4   21.08    2.53
   9  -3  -4   22.56    3.06
   8   3  -4   18.19    2.84
   8   3  -4   18.34    2.29
   8  -3  -4   20.61    2.78
   7   3  -4    5.67    2.35
   7   3  -4    5.29    1.90
   7  -3  -4    2.52    2.13
   7  -3  -4    2.51    1.90
   6   3  -4   14.85    2.22
   6   3  -4   11.79    1.94
   6  -3  -4   13.51    2.11
   6  -3  -4   13.06    2.08
  -6  -3   4   16.02    1.66
   5   3  -4   31.46    2.24
   5   3  -4   29.88    2.30
   5  -3  -4   29.57    2.19
   5  -3  -4   25.86    2.24
  -5   3   4   28.36    1.52
  -5  -3   4   28.06    1.88
   4   3  -4    8.91    1.55
   4   3  -4    6.85    1.79
   4  -3  -4    8.47    1.56
   4  -3  -4    4.41    1.54
  -4   3   4    9.59    1.32
  -4  -3   4    8.40    1.60
   3   3  -4  392.10    4.80
   3   3  -4  356.21    6.09
   3  -3  -4  325.36    4.20
   3  -3  -4  350.64    6.01
  -3   3   4  355.06    5.16
  -3  -3   4  339.33    5.40
   2   3  -4    1.01    1.98
   2  -3  -4    0.53    1.02
   2  -3  -4   -1.06    1.33
  -2   3   4   -0.78    1.33
  -2  -3   4   -0.43    1.41
   1   3  -4  288.13    5.52
   1  -3  -4  277.91    5.05
  -1   3   4  268.54    5.04
  -1  -3   4  284.00    5.31
   0   3  -4   53.58    2.97
   0  -3  -4   56.96    2.83
   0   3   4   59.67    2.82
   0  -3   4   51.50    2.61
   0  -3   4   53.62    1.65
  -1  -3  -4   47.27    2.56
   1   3   4   44.23    2.67
   1   3   4   45.01    1.64
   1  -3   4   41.15    2.62
   1  -3   4   44.11    1.78
   2   3   4  129.55    4.17
   2   3   4  128.33    2.95
   2  -3   4  132.02    4.26
   2  -3   4  127.94    3.02
   3   3   4    7.54    2.06
   3   3   4    8.09    1.68
   3  -3   4    9.59    2.17
   3  -3   4   10.00    1.94
   4   3   4   34.53    2.93
   4   3   4   40.57    2.55
   4  -3   4   35.19    2.93
   4  -3   4   34.73    2.54
   5   3   4   11.13    2.54
   5   3   4    9.87    2.30
   5  -3   4    7.86    2.32
   5  -3   4   11.99    2.52
   6   3   4   10.95    2.63
   6   3   4    9.02    2.66
   6  -3   4    6.17    2.30
   6  -3   4    9.46    2.90
   7   3   4   -0.02    2.70
   7  -3   4    2.27    2.53
   7  -3   4   -1.02    3.00
   8   3   4    9.63    3.15
  13   4  -4    7.41    3.93
  13  -4  -4   -0.46    3.64
  12   4  -4    4.01    3.28
  12  -4  -4   -0.63    3.11
  11   4  -4    2.25    3.04
  11  -4  -4    8.61    3.05
  10   4  -4   17.14    3.33
  10   4  -4    8.91    2.31
  10  -4  -4   12.33    3.08
   9   4  -4   10.81    2.85
   9   4  -4   10.12    2.28
   9  -4  -4   10.32    2.70
   8   4  -4    4.60    2.53
   8   4  -4    3.86    1.89
   8  -4  -4    2.13    2.39
   7   4  -4    4.85    2.28
   7   4  -4    1.18    1.72
   7  -4  -4    2.64    2.11
   6   4  -4    7.18    2.15
   6   4  -4    5.31    1.87
   6  -4  -4    5.65    1.96
   6  -4  -4    4.14    1.91
  -6  -4   4    5.39    1.70
   5   4  -4   18.10    2.04
   5   4  -4   16.32    2.08
   5  -4  -4   14.96    1.97
   5  -4  -4   16.43    2.02
  -5   4   4   16.65    1.52
  -5  -4   4   15.18    1.88
   4   4  -4  128.81    3.30
   4   4  -4  125.02    3.78
   4  -4  -4  115.36    3.09
   4  -4  -4  120.46    3.81
  -4   4   4  130.81    3.01
  -4  -4   4  119.77    3.34
   3   4  -4   45.45    2.04
   3   4  -4   46.01    2.90
   3  -4  -4   40.95    1.88
   3  -4  -4   44.67    2.51
  -3   4   4   46.40    2.16
  -3  -4   4   41.04    2.34
   2   4  -4   95.32    3.42
   2  -4  -4   94.25    2.21
   2  -4  -4   96.98    3.24
  -2   4   4   96.57    3.02
  -2  -4   4   85.56    3.11
   1   4  -4    1.07    1.83
   1  -4  -4   -1.04    1.41
  -1   4   4    0.73    1.43
  -1  -4   4   -0.47    1.54
   0  -4  -4  189.70    4.14
   0   4   4  170.43    4.35
   0  -4   4  172.84    4.47
   0  -4   4  184.47    3.04
  -1  -4  -4   52.59    2.68
   1   4   4   57.80    2.88
   1   4   4   60.79    2.00
   1  -4   4   54.92    2.97
   1  -4   4   52.17    2.09
  -2  -4  -4   91.34    3.21
   2   4   4   82.75    3.53
   2   4   4   89.56    2.65
   2  -4   4   82.02    3.46
   2  -4   4   84.30    2.75
   3   4   4    5.31    2.13
   3   4   4    5.11    1.84
   3  -4   4    3.34    2.10
   3  -4   4    5.77    1.83
   4   4   4    9.19    2.37
   4   4   4    5.64    1.89
   4  -4   4    5.87    2.15
   4  -4   4    7.35    2.27
   5   4   4    2.51    2.37
   5   4   4   -0.19    2.03
   5  -4   4    0.08    2.16
   5  -4   4    3.70    2.32
   6   4   4    0.09    2.30
   6   4   4    3.65    2.45
   6  -4   4   -1.73    2.08
   6  -4   4   -3.88    2.52
   7   4   4   20.23    3.09
   7  -4   4   24.66    3.11
   7  -4   4   24.06    3.56
   8   4   4    1.54    2.98
  13   5  -4    0.82    3.75
  13  -5  -4   -0.45    3.73
  12   5  -4    4.72    3.34
  12  -5  -4    0.19    3.24
  11   5  -4    2.70    3.02
  11  -5  -4    3.02    3.09
  10   5  -4    0.74    2.90
  10  -5  -4   -2.05    2.63
   9   5  -4   -1.62    2.60
   9   5  -4   -2.52    1.86
   9  -5  -4   -0.39    2.49
   8   5  -4    7.69    2.53
   8   5  -4    7.11    2.01
   8  -5  -4    8.29    2.40
   7   5  -4    4.66    2.22
   7   5  -4    3.81    1.86
   7  -5  -4    2.89    2.12
   6   5  -4   -0.89    1.88
   6   5  -4   -0.82    1.77
   6  -5  -4    6.32    2.04
  -6  -5   4    2.21    1.59
   5   5  -4   10.71    2.12
   5   5  -4    9.15    1.84
   5  -5  -4   11.16    1.98
   5  -5  -4    8.91    1.94
  -5   5   4   10.58    1.43
  -5  -5   4    9.61    1.83
   4   5  -4   80.26    2.87
   4   5  -4   83.36    3.65
   4  -5  -4   78.55    2.78
   4  -5  -4   78.66    3.28
  -4   5   4   83.44    2.63
  -4  -5   4   75.60    2.96
   3   5  -4   13.50    1.71
   3   5  -4   14.99    2.13
   3  -5  -4    9.65    1.60
   3  -5  -4   13.38    1.81
  -3   5   4   12.44    1.63
  -3  -5   4    9.70    1.92
   2   5  -4   -2.04    1.63
   2  -5  -4    0.61    1.31
   2  -5  -4    0.34    1.44
  -2   5   4    0.34    1.39
  -2  -5   4   -0.13    1.62
   1   5  -4   -1.70    1.89
   1  -5  -4    0.50    1.43
  -1   5   4   -1.56    1.37
  -1  -5   4    2.19    1.52
   0  -5  -4    3.41    1.48
   0   5   4    1.54    1.58
   0  -5   4    0.71    1.72
  -1  -5  -4    0.96    1.87
   1   5   4   -0.29    1.67
   1  -5   4    0.74    1.84
   1  -5   4    1.45    1.46
  -2  -5  -4    0.92    1.90
   2   5   4    1.87    1.75
   2   5   4    1.49    1.53
   2  -5   4    0.04    1.93
   2  -5   4    4.11    1.66
   3   5   4    0.42    2.00
   3   5   4    0.77    1.67
   3  -5   4    2.10    1.93
   3  -5   4    0.68    1.87
   4   5   4    1.77    2.18
   4   5   4    0.78    2.00
   4  -5   4    2.67    2.08
   4  -5   4    1.47    2.03
   5   5   4    4.10    2.31
   5   5   4    2.35    1.94
   5  -5   4    0.12    1.90
   5  -5   4    5.29    2.42
   6   5   4    3.72    2.44
   6   5   4    0.83    2.21
   6  -5   4    1.27    2.25
   6  -5   4   11.03    2.81
   7   5   4    1.46    2.74
   7  -5   4    3.22    2.55
   7  -5   4    2.54    3.13
   8   5   4   -0.58    3.13
  13   6  -4   -1.20    3.77
  13  -6  -4   -4.58    3.53
  12   6  -4    0.64    3.43
  12  -6  -4    0.95    3.46
  11   6  -4    5.65    3.05
  11  -6  -4    6.30    3.14
  10   6  -4    1.45    2.66
  10  -6  -4    2.96    2.70
   9   6  -4   24.80    3.16
   9  -6  -4   25.82    3.12
   8   6  -4   31.77    3.17
   8   6  -4   33.37    2.57
   8  -6  -4   27.52    3.05
   7   6  -4    1.60    2.06
   7   6  -4   -0.11    1.87
   7  -6  -4   -2.42    2.08
   6   6  -4   -0.32    2.32
   6   6  -4    3.26    1.80
   6  -6  -4    0.60    1.98
  -6  -6   4    2.25    1.71
   5   6  -4    0.81    1.80
   5   6  -4    0.97    1.82
   5  -6  -4    0.91    1.79
  -5   6   4    0.77    1.39
  -5  -6   4   -1.89    1.61
   4   6  -4   66.44    2.81
   4   6  -4   68.93    3.31
   4  -6  -4   65.12    2.72
   4  -6  -4   62.62    3.00
  -4   6   4   73.32    2.58
  -4  -6   4   63.41    2.84
   3   6  -4   31.94    2.09
   3   6  -4   32.08    2.54
   3  -6  -4   27.37    1.98
   3  -6  -4   31.85    2.26
  -3   6   4   34.76    2.14
  -3  -6   4   28.82    2.34
   2   6  -4   72.54    3.21
   2  -6  -4   80.71    2.52
   2  -6  -4   83.23    3.07
  -2   6   4   83.50    3.07
  -2  -6   4   74.37    3.19
   1  -6  -4    9.98    1.70
  -1   6   4    8.93    1.74
  -1  -6   4    8.39    1.95
   0  -6  -4   77.85    2.83
   0   6   4   82.26    3.32
   0  -6   4   75.44    3.28
  -1  -6  -4    3.35    2.00
   1   6   4   -0.18    1.61
   1  -6   4    3.32    1.91
   1  -6   4    3.47    1.53
  -2  -6  -4    6.48    2.02
   2   6   4    6.89    2.09
   2   6   4    3.48    1.71
   2  -6   4    3.23    2.13
   2  -6   4    5.20    1.84
   3   6   4    2.29    2.06
   3   6   4    1.52    1.82
   3  -6   4    3.59    1.98
   3  -6   4    3.25    1.87
   4   6   4    1.14    2.18
   4   6   4   -0.42    1.83
   4  -6   4    0.76    1.98
   4  -6   4    2.74    2.02
   5   6   4    6.74    2.35
   5   6   4    7.31    2.37
   5  -6   4    5.50    2.13
   5  -6   4    3.43    2.40
   6   6   4   17.38    3.08
   6   6   4   13.09    3.09
   6  -6   4   17.70    2.75
   6  -6   4   12.94    2.87
   7   6   4   36.45    3.78
   7  -6   4   28.47    3.29
   7  -6   4   26.75    3.47
   8   6   4    4.19    3.27
  13   7  -4   -0.86    3.66
  13  -7  -4   -0.45    3.86
  12   7  -4   11.96    3.76
  12  -7  -4    7.35    3.46
  11   7  -4    4.08    3.34
  11  -7  -4   -1.44    3.06
  10   7  -4    0.86    2.83
  10  -7  -4    2.52    2.75
   9   7  -4   21.66    3.12
   9  -7  -4   17.56    3.08
   8   7  -4   22.17    2.87
   8   7  -4   17.12    2.37
   8  -7  -4   16.26    2.85
   7   7  -4    9.15    2.68
   7   7  -4   12.12    2.20
   7  -7  -4   16.17    2.67
   6   7  -4   13.80    2.34
   6   7  -4    9.95    2.05
   6  -7  -4   11.68    2.26
  -6  -7   4   11.93    1.88
   5   7  -4   54.18    2.92
   5   7  -4   56.49    3.22
   5  -7  -4   50.90    2.86
  -5   7   4   64.54    2.52
  -5  -7   4   56.00    2.79
   4   7  -4   -0.39    1.71
   4   7  -4    1.90    2.07
   4  -7  -4    4.28    1.72
   4  -7  -4    2.76    1.68
  -4   7   4    4.01    1.52
  -4  -7   4    4.19    1.82
   3   7  -4  107.68    3.86
   3  -7  -4  105.01    3.20
   3  -7  -4  115.65    3.74
  -3   7   4  110.97    3.37
  -3  -7   4  105.83    3.69
   2   7  -4    8.65    2.32
   2  -7  -4    6.68    1.76
  -2   7   4    8.28    1.78
  -2  -7   4    8.61    2.05
   1  -7  -4  131.68    3.64
  -1   7   4  126.79    3.92
  -1  -7   4  116.99    4.05
   0  -7  -4    7.90    1.67
   0   7   4    6.73    1.92
   0  -7   4    4.31    1.95
  -1  -7  -4   20.78    2.28
   1   7   4   20.42    2.38
   1  -7   4   20.95    2.42
   1  -7   4   22.75    1.95
   2   7   4    2.42    1.91
   2   7   4    1.01    1.67
   2  -7   4    3.56    2.19
   2  -7   4    2.73    1.82
   3   7   4   11.37    2.51
   3   7   4   14.10    2.13
   3  -7   4   11.63    2.45
   3  -7   4   11.42    2.15
   4   7   4   36.55    3.30
   4   7   4   40.60    2.72
   4  -7   4   38.89    3.16
   4  -7   4   35.38    2.76
   5   7   4   30.78    3.15
   5   7   4   31.24    2.76
   5  -7   4   28.11    2.83
   5  -7   4   26.75    2.85
   6   7   4   13.69    3.06
   6   7   4    8.24    2.60
   6  -7   4   11.44    2.58
   6  -7   4    9.11    2.92
   7   7   4    8.89    3.21
   7  -7   4    8.85    2.74
   7  -7   4    3.28    3.11
   8   7   4   36.93    4.22
  13   8  -4   -1.64    4.13
  13  -8  -4    3.29    3.92
  12   8  -4    1.20    3.37
  12  -8  -4    2.11    3.40
  11   8  -4    3.07    2.96
  11  -8  -4    4.22    3.30
  10   8  -4   20.22    3.30
  10  -8  -4    9.89    3.08
   9   8  -4    5.46    3.57
   9  -8  -4    7.86    2.80
   8   8  -4    2.64    2.59
   8  -8  -4   -2.52    2.45
   7   8  -4    9.84    2.53
   7   8  -4    7.08    2.82
   7  -8  -4   10.93    2.51
  -7  -8   4    8.93    1.95
   6   8  -4    1.43    2.07
   6   8  -4    1.58    2.21
   6  -8  -4    2.13    2.12
  -6  -8   4    2.12    1.76
   5   8  -4    3.06    1.97
   5   8  -4   -0.04    2.04
   5  -8  -4   -0.51    1.96
  -5   8   4    1.62    1.60
  -5  -8   4    1.71    1.70
   4   8  -4   79.65    3.33
   4   8  -4   69.33    3.39
   4  -8  -4   66.51    3.02
  -4   8   4   84.52    3.05
  -4  -8   4   74.20    3.25
   3   8  -4    2.23    2.12
   3  -8  -4    3.59    1.76
   3  -8  -4    2.21    1.63
  -3   8   4    2.75    1.55
  -3  -8   4    2.80    1.86
   2  -8  -4   -0.83    1.56
  -2   8   4   -0.98    1.54
  -2  -8   4   -3.06    1.68
   1  -8  -4    8.34    1.84
  -1   8   4   11.40    2.00
  -1  -8   4    8.03    2.18
   0  -8  -4   29.31    2.09
   0   8   4   33.09    2.59
   0  -8   4   30.44    2.82
   1   8   4   35.13    2.84
   1  -8   4   34.06    2.91
   1  -8   4   29.66    2.26
   2   8   4    5.81    2.12
   2  -8   4    0.80    2.22
   2  -8   4    3.01    1.78
   3   8   4   -0.86    2.25
   3   8   4   -0.81    1.82
   3  -8   4    3.05    2.36
   3  -8   4    1.21    2.12
   4   8   4    7.60    2.47
   4   8   4    8.20    2.15
   4  -8   4    7.35    2.23
   4  -8   4    8.74    2.20
   5   8   4    6.20    2.70
   5   8   4    5.13    2.22
   5  -8   4    7.03    2.34
   5  -8   4    3.64    2.39
   6   8   4   20.81    3.35
   6  -8   4   16.88    2.86
   6  -8   4   20.81    3.16
   7   8   4   12.90    3.37
   7  -8   4   11.41    2.71
   7  -8   4    6.14    3.25
   8   8   4    2.41    3.39
  12   9  -4    4.56    4.44
  12  -9  -4   -2.21    3.69
  11   9  -4   -0.54    3.88
  11  -9  -4   -3.18    3.11
  10   9  -4    2.17    3.39
  10  -9  -4   -0.78    2.98
   9   9  -4    2.64    2.95
   9  -9  -4   -1.80    2.66
   8   9  -4   -0.43    2.44
   8  -9  -4   -3.25    2.47
   7   9  -4    2.13    2.31
   7  -9  -4    3.28    2.41
  -7  -9   4   -0.01    1.83
   6   9  -4   13.63    2.48
   6   9  -4   15.46    2.53
   6  -9  -4    9.70    2.32
  -6  -9   4   13.81    2.04
   5   9  -4   19.03    2.40
   5   9  -4   18.65    2.45
   5  -9  -4   21.66    2.57
  -5   9   4   20.15    2.04
  -5  -9   4   18.58    2.23
   4   9  -4   12.17    2.04
   4   9  -4    8.67    2.34
   4  -9  -4    5.51    2.05
  -4   9   4   11.07    1.91
  -4  -9   4   12.06    2.09
   3  -9  -4    5.09    1.89
   3  -9  -4    3.18    1.71
  -3   9   4    7.00    1.81
  -3  -9   4    3.76    2.06
   2  -9  -4    2.05    1.62
  -2   9   4    0.94    1.68
  -2  -9   4    2.38    2.13
   1  -9  -4    8.05    1.78
  -1   9   4    7.78    1.86
  -1  -9   4    4.31    2.20
   0  -9  -4    6.79    1.67
   0   9   4    2.88    2.07
   0  -9   4    2.45    2.09
   1   9   4   45.41    3.14
   1  -9   4   39.11    3.13
   2   9   4   -1.56    2.02
   2  -9   4   -0.62    2.16
   2  -9   4   -1.68    1.82
   3   9   4    4.25    2.34
   3   9   4    1.90    1.96
   3  -9   4    6.39    2.38
   3  -9   4    1.44    2.21
   4   9   4    6.00    2.56
   4   9   4    2.55    2.10
   4  -9   4    5.60    2.53
   4  -9   4    4.61    2.26
   5   9   4   -1.62    2.52
   5   9   4    0.92    2.23
   5  -9   4    2.04    2.20
   5  -9   4    2.91    2.38
   6   9   4    5.56    3.01
   6  -9   4    3.79    2.48
   6  -9   4    5.75    2.78
   7   9   4   -2.47    2.84
   7  -9   4    2.73    2.57
   7  -9   4   -0.45    3.24
   8   9   4   -1.38    2.77
  12  10  -4    2.65    4.10
  12 -10  -4   -1.28    3.69
  11  10  -4    5.12    3.75
  11 -10  -4    6.12    3.61
  10  10  -4    9.26    3.24
  10 -10  -4   -1.70    3.06
   9  10  -4   12.53    3.00
   9 -10  -4    4.77    2.95
   8  10  -4    3.52    2.59
   8 -10  -4    8.13    2.79
   7  10  -4   15.58    2.75
   7 -10  -4   12.97    2.72
  -7 -10   4   12.49    2.15
   6  10  -4   16.43    2.48
   6  10  -4   15.68    2.49
   6 -10  -4   13.63    2.65
  -6 -10   4   16.95    2.23
   5  10  -4   17.04    2.47
   5  10  -4   16.28    2.59
   5 -10  -4   16.00    2.49
  -5 -10   4   10.87    2.13
   4 -10  -4   69.18    3.46
  -4  10   4   74.76    3.20
  -4 -10   4   65.07    3.32
   3 -10  -4    0.69    1.89
   3 -10  -4    2.18    1.71
  -3  10   4    2.00    1.80
  -3 -10   4   -2.14    1.81
   2 -10  -4   96.02    3.50
  -2  10   4  106.52    3.89
  -2 -10   4   86.75    3.90
   1 -10  -4   20.62    2.10
  -1  10   4   18.70    2.34
  -1 -10   4   17.27    2.62
   0  10   4   50.58    3.00
   0 -10   4   42.30    3.23
   1  10   4   29.87    2.59
   1 -10   4   32.47    3.13
   2  10   4   77.54    3.96
   2 -10   4   80.74    4.15
   2 -10   4   81.81    3.56
   3  10   4   26.71    2.90
   3  10   4   31.29    2.68
   3 -10   4   30.33    3.22
   3 -10   4   29.15    2.89
   4  10   4   18.85    2.76
   4  10   4   17.49    2.60
   4 -10   4   21.19    2.94
   4 -10   4   19.17    2.86
   5  10   4   22.20    3.05
   5  10   4   19.55    2.65
   5 -10   4   15.65    2.87
   5 -10   4   15.23    2.84
   6  10   4   -0.63    2.39
   6 -10   4    1.36    2.55
   6 -10   4    0.39    2.85
   7  10   4    7.32    2.78
   7 -10   4    9.50    2.86
   7 -10   4    4.07    3.31
   8  10   4    4.36    2.90
  12  11  -4    4.40    4.12
  12 -11  -4   12.78    4.15
  11  11  -4    3.61    3.53
  11 -11  -4   -0.37    3.56
  10  11  -4   -0.34    3.04
  10 -11  -4    4.17    3.21
   9  11  -4   10.37    3.13
   9 -11  -4    9.20    3.11
   8  11  -4    5.47    2.70
   8 -11  -4    3.49    2.76
   7  11  -4    9.30    2.61
   7 -11  -4    2.35    2.59
  -7 -11   4    5.38    2.02
   6  11  -4    5.05    2.38
   6 -11  -4    3.43    2.48
  -6 -11   4    3.66    1.95
   5  11  -4   44.92    3.19
   5 -11  -4   41.70    3.17
  -5 -11   4   43.40    3.03
   4 -11  -4   15.54    2.42
  -4  11   4   10.81    2.14
  -4 -11   4    9.79    2.25
  -3  11   4   27.24    2.53
  -3 -11   4   22.77    2.62
   2 -11  -4    3.49    1.68
  -2  11   4   -0.34    1.80
  -2 -11   4    2.04    2.17
  -1 -11   4  105.13    4.50
   0  11   4  116.76    4.44
   0 -11   4   88.11    4.31
   1  11   4   26.21    2.64
   1 -11   4   22.93    2.99
   2  11   4   21.61    2.59
   2 -11   4   22.71    3.05
   2 -11   4   21.00    2.56
   3  11   4    2.84    1.97
   3 -11   4    5.05    2.27
   3 -11   4    1.48    2.32
   4  11   4   17.24    2.53
   4  11   4   23.15    2.79
   4 -11   4   15.67    2.83
   4 -11   4   21.69    3.14
   5  11   4    8.66    2.37
   5  11   4   13.75    2.74
   5 -11   4   10.09    2.84
   5 -11   4   11.46    2.82
   6  11   4    5.76    2.59
   6 -11   4    1.58    2.72
   6 -11   4   -0.09    2.72
   7  11   4   -2.84    2.50
   7 -11   4    1.20    3.15
   8  11   4   -5.88    2.95
  11  12  -4    1.09    3.60
  11 -12  -4    2.86    3.63
  10  12  -4    0.73    3.10
  10 -12  -4    2.52    3.31
   9  12  -4    5.42    3.12
   9 -12  -4    1.49    3.02
   8  12  -4   -1.40    2.52
   8 -12  -4    4.91    2.87
   7  12  -4    5.45    2.55
   7 -12  -4    6.52    2.68
  -7 -12   4    3.48    2.15
   6  12  -4    5.73    2.40
   6 -12  -4   -0.74    2.49
  -6 -12   4    0.69    2.04
   5  12  -4    3.02    2.17
   5 -12  -4    3.75    2.41
  -5 -12   4   -1.66    1.87
   4 -12  -4    1.50    2.19
  -4  12   4    4.08    1.96
  -4 -12   4    4.35    2.06
  -3  12   4    9.42    2.22
  -3 -12   4   12.05    2.38
   2 -12  -4    0.67    1.70
  -2  12   4    1.65    1.96
  -2 -12   4    4.98    2.42
  -1  12   4    3.77    2.11
  -1 -12   4    5.38    2.33
   0  12   4    1.56    1.83
   0 -12   4    2.74    2.42
   1  12   4    3.24    2.09
   1 -12   4    2.63    2.60
   2  12   4    1.01    2.07
   2 -12   4    0.08    2.27
   2 -12   4   -0.56    2.04
   3  12   4   -2.23    1.82
   3 -12   4   -0.92    2.44
   3 -12   4    1.05    2.24
   4  12   4   16.32    2.70
   4 -12   4   18.53    3.07
   4 -12   4   19.67    3.16
   5  12   4    0.89    2.11
   5  12   4    2.37    2.60
   5 -12   4    3.59    2.88
   5 -12   4   -0.76    2.65
   6  12   4   -2.61    2.31
   6 -12   4   -5.79    2.73
   6 -12   4   -3.27    2.85
   7  12   4    0.43    2.82
   7 -12   4   -2.62    3.26
   8  12   4    5.35    3.37
  11  13  -4    2.40    3.69
  11 -13  -4    4.45    3.79
  10  13  -4   12.82    3.69
  10 -13  -4    0.53    3.55
   9  13  -4   -0.75    3.17
   9 -13  -4   -1.59    3.03
   8  13  -4   13.66    3.09
   8 -13  -4   10.42    3.08
   7  13  -4   74.34    4.41
   7 -13  -4   67.33    4.27
  -7 -13   4   62.61    3.79
   6  13  -4    3.53    2.55
   6 -13  -4    1.46    2.62
  -6 -13   4    7.36    2.28
   5 -13  -4    7.52    2.70
  -5 -13   4    6.59    2.23
   4 -13  -4    1.68    1.86
   4 -13  -4    4.22    2.38
   4 -13  -4    5.15    2.18
  -4 -13   4    3.81    2.13
  -3  13   4   40.18    3.04
  -3 -13   4   36.50    3.06
  -2  13   4    4.09    2.07
  -2 -13   4    2.83    2.43
  -1  13   4   44.00    3.27
  -1 -13   4   43.53    3.57
   0  13   4    9.65    2.27
   0 -13   4    5.59    2.45
   1  13   4   10.13    2.42
   1 -13   4    6.09    2.65
   2 -13   4   30.22    3.38
   2 -13   4   26.36    2.90
   3  13   4   27.65    3.09
   3 -13   4   29.87    3.53
   3 -13   4   28.21    3.04
   4  13   4   13.52    2.68
   4 -13   4   13.20    2.96
   4 -13   4   15.03    3.18
   5  13   4   11.95    2.74
   5 -13   4   11.89    3.08
   5 -13   4    7.02    3.02
   6  13   4   16.51    3.22
   6 -13   4   17.02    3.46
   6 -13   4   15.65    3.46
   7  13   4    1.09    2.98
   7 -13   4   -4.35    3.43
   8  13   4    2.55    3.46
  11  14  -4   11.10    4.16
  11 -14  -4    5.36    3.93
  10  14  -4    4.56    3.42
  10 -14  -4    5.83    3.77
   9  14  -4    4.63    3.31
   9 -14  -4    7.46    3.49
   8  14  -4    8.76    3.27
   8 -14  -4   11.49    3.19
   7  14  -4    4.41    2.91
   7 -14  -4    6.12    2.91
  -7 -14   4    1.61    2.44
   6  14  -4   45.55    3.78
   6 -14  -4   46.77    3.89
  -6 -14   4   42.26    3.35
   5 -14  -4    4.13    2.58
  -5 -14   4    6.37    2.32
   4 -14  -4   46.93    3.21
   4 -14  -4   55.29    3.73
   4 -14  -4   46.42    3.35
  -4 -14   4   46.62    3.39
  -3  14   4    1.81    2.07
  -3 -14   4    2.76    2.29
  -2  14   4   31.11    2.99
  -2 -14   4   29.94    3.02
  -1  14   4    2.00    2.13
  -1 -14   4    3.18    2.28
   0 -14   4   39.38    3.50
   1  14   4   16.22    2.74
   1 -14   4   16.07    3.04
   2 -14   4   30.34    3.44
   2 -14   4   24.76    3.01
   3  14   4   11.69    2.54
   3 -14   4   12.05    3.08
   3 -14   4    8.56    2.76
   4  14   4    2.12    2.37
   4 -14   4    3.87    3.01
   4 -14   4   -0.53    2.95
   5  14   4    8.29    2.68
   5 -14   4    9.23    3.33
   5 -14   4   12.58    3.44
   6  14   4   -3.62    2.68
   6 -14   4   -5.23    3.09
   6 -14   4    0.84    3.21
   7  14   4    9.45    3.35
   7 -14   4   10.25    3.81
  10  15  -4    3.68    3.72
  10 -15  -4    0.70    3.75
   9  15  -4   -5.05    3.25
   9 -15  -4    3.68    3.41
   8  15  -4    0.63    3.18
   8 -15  -4    4.95    3.25
   7  15  -4   -1.06    2.93
   7 -15  -4    1.02    2.89
  -7 -15   4   -1.54    2.49
   6 -15  -4    2.12    2.81
  -6 -15   4   -0.85    2.29
   5 -15  -4   -0.98    2.76
  -5 -15   4   -0.69    2.17
   4 -15  -4    2.62    2.15
   4 -15  -4   -2.61    2.48
   4 -15  -4   -1.01    2.24
  -4 -15   4    1.86    2.12
   3 -15  -4   23.44    2.72
   3 -15  -4   23.77    2.92
  -3 -15   4   22.05    2.97
  -2  15   4    7.03    2.29
  -2 -15   4   10.32    2.83
  -1  15   4   -1.12    2.21
  -1 -15   4   -2.76    2.26
   0  15   4    3.06    2.37
   0 -15   4    9.09    2.86
   1  15   4    0.97    2.31
   1 -15   4    0.71    2.61
   2  15   4    0.73    2.46
   2 -15   4   -1.38    2.73
   2 -15   4    0.47    2.57
   3  15   4    3.56    2.66
   3 -15   4    3.24    2.93
   3 -15   4    5.82    2.86
   4  15   4   -1.34    2.38
   4 -15   4   -3.22    2.97
   4 -15   4    0.05    3.06
   5  15   4    1.37    2.67
   5 -15   4    2.29    3.35
   5 -15   4    3.85    3.43
   6  15   4   -2.57    2.83
   6 -15   4    0.67    3.33
   6 -15   4   -4.95    3.38
   7 -15   4    6.22    3.98
  10  16  -4    2.61    3.82
  10 -16  -4    2.23    4.04
   9  16  -4    4.28    3.64
   9 -16  -4    0.61    3.66
   8  16  -4    5.09    3.48
   8 -16  -4    1.41    3.30
   7 -16  -4   -1.88    3.04
  -7 -16   4    3.94    2.78
   6 -16  -4    2.67    2.84
  -6 -16   4    2.62    2.50
   5 -16  -4    4.45    3.06
  -5 -16   4    3.06    2.40
   4 -16  -4   22.64    3.25
  -4 -16   4   20.60    3.07
   3 -16  -4   -3.83    2.33
   3 -16  -4   -1.23    2.62
  -3 -16   4    1.91    2.54
   2 -16  -4   33.59    3.17
   2 -16  -4   40.51    3.56
  -2 -16   4   28.06    3.49
  -1  16   4    3.48    2.42
  -1 -16   4   -1.73    2.55
   0  16   4   22.79    3.08
   0 -16   4   27.10    3.38
   1  16   4    5.27    2.72
   1 -16   4    4.66    2.72
   2  16   4    2.99    2.77
   2 -16   4    1.46    2.81
   2 -16   4   -0.52    2.82
   3  16   4   15.69    3.20
   3 -16   4   12.25    3.29
   3 -16   4   14.35    3.15
   4  16   4    4.46    2.87
   4 -16   4   -3.13    3.09
   4 -16   4   -0.38    3.35
   5  16   4    2.78    3.16
   5 -16   4    1.67    3.42
   5 -16   4   -3.15    3.65
   6 -16   4    0.10    3.71
   6 -16   4    1.35    3.75
   9  17  -4    0.66    3.78
   9 -17  -4   -1.77    3.84
   8 -17  -4    2.95    3.44
   7 -17  -4    6.93    3.47
  -7 -17   4    2.02    2.87
   6 -17  -4    8.45    3.22
  -6 -17   4    4.77    2.90
   5 -17  -4    2.84    3.13
  -5 -17   4    4.55    2.73
   4 -17  -4    2.50    2.76
  -4 -17   4   -1.51    2.41
   3 -17  -4   73.69    4.39
   3 -17  -4   79.39    4.60
  -3 -17   4   73.66    4.68
   2 -17  -4    1.97    2.40
   2 -17  -4    4.61    2.81
  -2 -17   4    1.95    2.51
   1 -17  -4   44.26    3.73
   1 -17  -4   56.88    4.13
  -1  17   4   48.91    3.86
  -1 -17   4   45.83    4.08
   0  17   4   -2.01    2.42
   0 -17   4   -0.28    2.75
   1  17   4   11.57    2.92
   1 -17   4    7.17    3.26
   2  17   4   17.69    3.38
   2 -17   4   14.62    3.42
   2 -17   4   14.77    3.24
   3  17   4    3.78    3.07
   3 -17   4    4.62    3.24
   3 -17   4    2.99    3.02
   4  17   4    3.86    3.19
   4 -17   4   -0.75    3.30
   4 -17   4    1.01    3.52
   5 -17   4   -0.22    3.62
   5 -17   4   -0.89    4.13
   6 -17   4    3.75    4.10
   8 -18  -4    0.16    3.62
   7 -18  -4    3.25    3.59
  -7 -18   4   -2.73    2.92
   6 -18  -4    1.69    3.37
  -6 -18   4   -3.36    2.82
   5 -18  -4    4.16    3.27
  -5 -18   4    6.53    2.93
   4 -18  -4    0.47    3.00
  -4 -18   4    0.50    2.76
   3 -18  -4    2.12    2.63
   3 -18  -4    4.72    3.06
  -3 -18   4    2.31    2.84
   2 -18  -4   13.26    2.94
   2 -18  -4   15.15    3.27
  -2 -18   4   15.39    3.18
   1 -18  -4   -0.65    2.45
   1 -18  -4    7.05    2.98
  -1 -18   4    0.28    3.10
   0 -18  -4    9.38    2.75
   0 -18  -4    3.43    2.89
   0 -18   4    7.54    2.98
   1  18   4    9.42    3.02
   1 -18   4    7.16    3.36
   2  18   4    5.44    2.82
   2 -18   4    7.90    3.33
   2 -18   4   -0.63    3.17
   3  18   4   -0.03    3.02
   3 -18   4   -3.90    3.12
   3 -18   4   -3.25    3.17
   4 -18   4    6.77    3.66
   4 -18   4    0.18    3.63
   5 -18   4    1.38    3.84
   5 -18   4    0.65    4.30
   7 -19  -4    1.02    3.64
  -7 -19   4   -1.58    3.22
   6 -19  -4    0.20    3.48
  -6 -19   4   -2.64    3.04
   5 -19  -4    6.98    3.54
  -5 -19   4    8.67    3.33
   4 -19  -4   -1.22    3.19
  -4 -19   4   -2.18    2.93
   3 -19  -4    6.46    2.97
   3 -19  -4    4.58    3.23
  -3 -19   4    3.04    3.17
   2 -19  -4    1.34    2.90
   2 -19  -4   -0.62    3.17
  -2 -19   4   -0.24    3.19
   1 -19  -4   -1.94    2.77
   1 -19  -4   -3.72    2.97
  -1 -19   4    4.54    3.32
   0 -19  -4   -1.04    2.79
   0 -19  -4   -1.72    3.15
   0 -19   4   -1.95    3.10
  -1 -19  -4    8.68    3.01
  -1 -19  -4    1.92    3.23
   1 -19   4   -0.50    2.94
   2  19   4   -2.97    2.99
   2 -19   4    3.34    3.36
   2 -19   4   -0.90    3.31
   3 -19   4   -1.27    3.36
   3 -19   4   -0.07    3.37
   4 -19   4    3.24    4.07
   6 -20  -4   13.27    4.08
   5 -20  -4    0.81    3.63
  -5 -20   4    4.35    3.13
   4 -20  -4   12.22    3.69
  -4 -20   4   13.72    3.53
   3 -20  -4   -4.07    2.78
  -3 -20   4   -1.90    3.24
   2 -20  -4   11.82    3.24
   2 -20  -4    8.12    3.46
  -2 -20   4   10.08    3.61
   1 -20  -4    4.32    3.21
   1 -20  -4   -2.56    3.49
  -1 -20   4   -0.17    3.42
   0 -20  -4   12.06    3.54
   0 -20  -4   19.83    3.77
   0 -20   4   15.68    3.61
  -1 -20  -4    0.93    3.31
  -1 -20  -4    4.74    3.60
   1 -20   4    1.61    3.48
   2 -20   4    8.53    3.69
   3 -20   4    7.02    3.89
   5 -21  -4    8.47    4.00
   4 -21  -4    1.84    3.70
   3 -21  -4    4.96    3.22
   2 -21  -4    2.90    3.34
   2 -21  -4   -2.14    3.75
   1 -21  -4   12.73    3.53
   1 -21  -4   16.35    3.98
  13   0  -5   -2.55    3.52
  13   0  -5   -4.84    2.97
  12   0  -5   -2.99    3.24
  12   0  -5    1.03    2.65
  11   0  -5   -1.91    2.86
  11   0  -5   -0.17    2.46
  10   0  -5   -0.31    2.62
  10   0  -5    2.34    2.19
   9   0  -5   -3.65    2.39
   9   0  -5    2.35    2.24
   8   0  -5    0.72    2.25
   8   0  -5    1.99    2.12
   7   0  -5   -0.59    2.05
   7   0  -5    2.87    2.03
   6   0  -5   -3.97    1.85
   6   0  -5    1.44    2.02
   5   0  -5    1.27    1.70
   5   0  -5   -0.06    1.82
  -5   0   5    0.03    1.48
   4   0  -5    0.12    1.85
  -4   0   5    0.50    1.49
   3   0  -5    3.87    1.94
  -3   0   5    0.44    1.67
   2   0  -5    0.39    1.81
  -2   0   5    1.63    1.65
   1   0  -5    1.56    2.30
  -1   0   5   -1.55    1.59
   0   0  -5    1.75    2.13
   0   0   5   -2.22    1.64
  -1   0  -5    2.30    2.19
   1   0   5   -0.35    1.87
   2   0   5   -1.29    2.03
   3   0   5    1.77    2.24
   4   0   5   -0.09    2.24
   5   0   5   -0.08    2.32
   6   0   5    1.92    2.47
   7   0   5    0.58    2.95
   8   0   5    2.50    3.21
  13  -1  -5   -4.06    3.56
  13  -1  -5    4.50    3.33
  12   1  -5    0.95    3.29
  12   1  -5    0.72    2.80
  12  -1  -5   11.93    3.67
  12  -1  -5    9.55    3.20
  11   1  -5    8.11    3.19
  11   1  -5    8.98    2.71
  11  -1  -5    5.20    3.02
  11  -1  -5   10.00    2.84
  10   1  -5    4.75    2.78
  10   1  -5    5.61    2.44
  10  -1  -5   10.09    2.78
  10  -1  -5    4.57    2.32
   9   1  -5    0.97    2.41
   9   1  -5    0.39    2.09
   9  -1  -5    0.38    2.45
   9  -1  -5    5.13    2.22
   8   1  -5   41.01    3.18
   8   1  -5   34.24    2.89
   8  -1  -5   35.09    3.00
   8  -1  -5   32.35    2.94
   7   1  -5   55.08    3.14
   7   1  -5   61.73    3.50
   7  -1  -5   60.57    3.27
   7  -1  -5   63.47    3.55
   6   1  -5   37.73    2.64
   6   1  -5   36.79    2.79
   6  -1  -5   35.08    2.58
   6  -1  -5   40.50    2.95
   5   1  -5  196.91    4.12
   5   1  -5  188.21    5.16
   5  -1  -5  178.94    3.88
  -5   1   5  179.46    3.75
  -5  -1   5  180.02    3.90
   4   1  -5   33.05    2.71
   4  -1  -5   32.69    2.61
  -4   1   5   33.59    2.11
  -4  -1   5   29.61    2.12
   3   1  -5  124.07    4.04
   3  -1  -5  138.80    4.29
  -3   1   5  136.36    3.74
  -3  -1   5  144.09    3.91
   2   1  -5    8.07    2.60
   2  -1  -5    4.80    1.85
  -2   1   5    6.38    1.72
  -2  -1   5    5.36    1.80
   1   1  -5   60.08    3.34
   1  -1  -5   60.33    3.45
  -1   1   5   55.14    2.91
  -1  -1   5   53.15    2.93
   0   1  -5   44.39    2.96
   0  -1  -5   50.16    3.10
   0   1   5   48.65    2.90
   0  -1   5   49.27    2.98
  -1  -1  -5   47.95    3.27
   1   1   5   51.94    3.16
   1  -1   5   42.51    2.95
   2   1   5    8.86    2.24
   2  -1   5    8.75    2.27
   3   1   5   37.30    3.08
   3  -1   5   39.26    3.20
   4   1   5   27.97    3.03
   4  -1   5   25.46    2.81
   5   1   5    5.10    2.58
   5  -1   5    0.86    2.33
   6   1   5   70.11    4.28
   6  -1   5   63.85    4.13
   7   1   5    4.01    2.88
   7  -1   5   -0.71    2.83
   8   1   5   12.73    3.69
   8  -1   5   12.96    3.44
  13   2  -5    4.11    3.75
  13  -2  -5    6.24    3.85
  13  -2  -5    4.33    3.48
  12   2  -5    3.93    3.43
  12   2  -5    1.37    2.88
  12  -2  -5    4.27    3.35
  12  -2  -5    7.90    3.15
  11   2  -5   17.52    3.49
  11   2  -5   17.41    3.02
  11  -2  -5   18.46    3.50
  11  -2  -5   16.13    3.15
  10   2  -5    3.58    2.82
  10   2  -5    4.84    2.34
  10  -2  -5    4.13    2.81
  10  -2  -5    4.03    2.49
   9   2  -5    2.33    2.50
   9   2  -5    3.77    2.26
   9  -2  -5    3.28    2.53
   9  -2  -5    3.35    2.32
   8   2  -5    9.82    2.59
   8   2  -5   11.42    2.30
   8  -2  -5    8.03    2.32
   8  -2  -5   10.41    2.48
   7   2  -5   51.03    3.17
   7   2  -5   52.48    3.26
   7  -2  -5   51.93    3.11
   7  -2  -5   51.51    3.30
   6   2  -5  200.39    4.72
   6   2  -5  203.85    5.49
   6  -2  -5  188.31    4.50
   6  -2  -5  216.74    5.76
   5   2  -5   70.08    2.81
   5   2  -5   76.04    3.51
   5  -2  -5   64.69    2.66
   5  -2  -5   69.01    3.46
  -5   2   5   78.16    2.61
  -5  -2   5   67.59    2.67
   4   2  -5  136.34    4.36
   4  -2  -5  131.45    4.31
  -4   2   5  139.06    3.55
  -4  -2   5  131.58    3.60
   3   2  -5   16.19    2.37
   3  -2  -5   20.16    2.27
  -3   2   5   16.67    1.92
  -3  -2   5   17.37    1.98
   2   2  -5   87.52    3.78
   2  -2  -5   78.71    3.31
  -2   2   5   78.91    3.14
  -2  -2   5   81.58    3.26
   1   2  -5   13.60    2.29
   1  -2  -5   23.61    3.03
  -1   2   5   18.28    2.10
  -1  -2   5   19.75    2.32
   0   2  -5  109.59    4.19
   0  -2  -5  113.97    4.00
   0   2   5  101.79    3.81
   0  -2   5  106.50    3.90
  -1  -2  -5    0.73    2.16
   1   2   5    4.65    2.04
   1  -2   5    0.52    2.04
   2   2   5   83.65    3.92
   2  -2   5   80.68    3.87
   3   2   5   38.97    3.16
   3  -2   5   39.29    3.17
   4   2   5   18.00    2.73
   4  -2   5   14.52    2.48
   5   2   5   65.42    4.09
   5  -2   5   56.85    3.72
   6   2   5    7.20    2.76
   6  -2   5    8.42    2.87
   7   2   5    6.75    3.07
   7  -2   5   11.00    3.03
   8   2   5    2.75    3.29
   8  -2   5    2.37    3.24
  13   3  -5   -0.51    3.51
  13  -3  -5    1.32    3.81
  13  -3  -5    2.88    3.29
  12   3  -5    1.97    3.50
  12  -3  -5   -2.00    3.42
  12  -3  -5   -2.76    2.71
  11   3  -5    4.72    3.23
  11   3  -5    2.09    2.45
  11  -3  -5    2.10    3.08
  11  -3  -5   -1.24    2.65
  10   3  -5    1.40    2.82
  10   3  -5    3.67    2.23
  10  -3  -5   -1.28    2.62
  10  -3  -5   -0.11    2.40
   9   3  -5   -0.84    2.53
   9   3  -5    2.84    2.14
   9  -3  -5   -0.82    2.46
   9  -3  -5    4.76    2.43
   8   3  -5   -0.98    2.29
   8   3  -5    2.13    2.01
   8  -3  -5    0.59    2.30
   8  -3  -5    3.04    2.22
   7   3  -5    0.93    2.23
   7   3  -5    2.84    1.89
   7  -3  -5    3.56    2.16
   7  -3  -5    4.86    2.04
   6   3  -5    4.76    2.03
   6   3  -5    1.88    1.88
   6  -3  -5    1.84    1.90
   6  -3  -5    1.90    1.78
  -6  -3   5   -0.75    1.65
   5   3  -5   32.49    2.17
   5   3  -5   29.72    2.57
   5  -3  -5   27.83    2.15
   5  -3  -5   33.76    2.77
  -5   3   5   32.90    1.98
  -5  -3   5   30.90    2.25
   4   3  -5    7.32    2.08
   4  -3  -5   12.49    2.06
  -4   3   5   12.51    1.72
  -4  -3   5   11.88    1.90
   3   3  -5   31.01    3.05
   3  -3  -5   24.46    2.39
  -3   3   5   26.31    2.12
  -3  -3   5   23.84    2.22
   2   3  -5   31.52    2.88
   2  -3  -5   35.95    2.50
  -2   3   5   35.53    2.42
  -2  -3   5   31.19    2.39
   1   3  -5   52.59    3.33
   1  -3  -5   55.58    2.90
  -1   3   5   59.70    3.03
  -1  -3   5   49.56    2.97
   0   3  -5   11.12    2.57
   0  -3  -5    8.08    2.39
   0   3   5   14.46    2.20
   0  -3   5    9.71    2.03
  -1  -3  -5  141.11    4.41
   1   3   5  147.06    4.70
   1  -3   5  131.40    4.55
   2   3   5   22.07    2.65
   2  -3   5   27.53    2.84
   3   3   5    6.99    2.39
   3  -3   5    2.82    2.23
   4   3   5    0.32    2.19
   4  -3   5    5.45    2.39
   5   3   5    6.70    2.58
   5  -3   5    6.95    2.37
   6   3   5    3.08    2.69
   6  -3   5    1.15    2.54
   7   3   5    2.48    3.12
   7  -3   5    0.93    2.92
   8   3   5    2.30    3.37
   8  -3   5    3.95    3.34
  13   4  -5    1.81    3.66
  13  -4  -5    2.12    3.74
  13  -4  -5    1.18    3.28
  12   4  -5    0.31    3.29
  12  -4  -5   -0.54    3.34
  12  -4  -5    0.73    2.87
  11   4  -5    3.17    3.10
  11  -4  -5   -1.14    2.96
  11  -4  -5   -0.46    2.57
  10   4  -5    2.68    2.78
  10   4  -5    2.35    2.27
  10  -4  -5    3.02    2.86
  10  -4  -5    4.62    2.65
   9   4  -5   45.48    3.60
   9   4  -5   42.49    3.26
   9  -4  -5   33.79    3.31
   9  -4  -5   44.72    3.65
   8   4  -5   42.56    3.29
   8   4  -5   43.85    3.11
   8  -4  -5   44.26    3.21
   8  -4  -5   42.48    3.39
   7   4  -5    5.17    2.24
   7   4  -5   -0.02    1.88
   7  -4  -5    4.87    2.23
   7  -4  -5    5.97    2.19
   6   4  -5   -0.15    1.79
   6   4  -5   -1.47    1.93
   6  -4  -5    2.46    1.93
   6  -4  -5    1.98    1.95
  -6  -4   5    1.52    1.78
   5   4  -5   14.89    2.03
   5   4  -5   13.75    2.30
   5  -4  -5   12.14    1.93
   5  -4  -5   13.07    2.26
  -5   4   5   14.92    1.71
  -5  -4   5   12.36    2.06
   4   4  -5   86.89    2.80
   4   4  -5   97.76    4.23
   4  -4  -5   78.88    3.54
  -4   4   5   91.35    3.03
  -4  -4   5   84.84    3.31
   3   4  -5   25.82    2.90
   3  -4  -5   23.59    2.37
  -3   4   5   21.88    2.07
  -3  -4   5   20.82    2.23
   2   4  -5   80.47    3.82
   2  -4  -5   85.12    3.41
  -2   4   5   79.70    3.25
  -2  -4   5   74.89    3.35
   1   4  -5    6.89    2.26
   1  -4  -5    9.31    1.96
  -1   4   5    8.60    2.00
  -1  -4   5    5.82    1.92
   0  -4  -5   28.35    2.88
   0   4   5   28.72    2.64
   0  -4   5   28.13    2.65
  -1  -4  -5    3.75    2.34
   1   4   5    3.57    2.11
   1  -4   5    4.15    2.17
   2   4   5    8.52    2.28
   2  -4   5    7.89    2.43
   3   4   5   32.90    3.01
   3  -4   5   35.30    3.12
   4   4   5   19.26    2.83
   4  -4   5   14.47    2.66
   5   4   5   17.05    2.95
   5  -4   5   16.80    2.80
   6   4   5   14.95    3.13
   6  -4   5   13.80    2.93
   7   4   5    7.84    3.19
   7  -4   5    5.49    2.99
   8   4   5   -2.99    3.55
  13   5  -5    2.05    3.89
  13  -5  -5   -4.77    3.79
  13  -5  -5   -1.85    3.13
  12   5  -5   13.19    3.81
  12  -5  -5    0.59    3.46
  12  -5  -5    2.64    3.17
  11   5  -5   -0.71    3.09
  11  -5  -5    2.85    3.00
  11  -5  -5   -2.39    2.65
  10   5  -5   30.49    3.48
  10   5  -5   26.11    2.89
  10  -5  -5   27.26    3.36
  10  -5  -5   26.45    3.25
   9   5  -5   24.65    3.19
   9   5  -5   30.84    2.88
   9  -5  -5   20.11    2.99
   9  -5  -5   27.06    3.06
   8   5  -5   30.27    3.04
   8   5  -5   21.62    2.59
   8  -5  -5   18.23    2.76
   8  -5  -5   24.14    2.91
   7   5  -5   25.18    2.66
   7   5  -5   27.40    2.68
   7  -5  -5   22.13    2.68
   7  -5  -5   21.00    2.78
   6   5  -5   -0.23    2.09
   6   5  -5    1.69    2.09
   6  -5  -5    0.21    1.95
   6  -5  -5    0.22    1.93
  -6  -5   5   -1.69    1.86
   5   5  -5   83.93    3.17
   5   5  -5   80.58    3.71
   5  -5  -5   77.38    3.03
   5  -5  -5   82.10    3.64
  -5   5   5   86.19    2.87
  -5  -5   5   75.38    3.18
   4   5  -5    4.36    1.70
   4   5  -5    4.35    2.55
   4  -5  -5    6.42    2.04
  -4   5   5    4.04    1.60
  -4  -5   5    2.07    1.88
   3   5  -5  136.15    4.64
   3  -5  -5  132.31    4.22
  -3   5   5  139.22    3.91
  -3  -5   5  126.72    4.12
   2   5  -5    5.36    2.28
   2  -5  -5    2.94    1.80
  -2   5   5    6.36    1.84
  -2  -5   5    9.94    2.22
   1   5  -5  207.17    5.60
   1  -5  -5  212.55    4.98
  -1   5   5  204.48    5.13
  -1  -5   5  197.90    5.27
   0  -5  -5   32.01    2.93
   0   5   5   26.03    2.54
   0  -5   5   27.31    2.70
  -1  -5  -5   41.75    3.01
   1   5   5   41.71    3.03
   1  -5   5   38.31    3.04
  -2  -5  -5    3.49    2.31
   2   5   5    6.54    2.15
   2  -5   5    6.49    2.33
   3   5   5   29.59    3.01
   3  -5   5   32.50    3.09
   4   5   5    9.47    2.57
   4  -5   5    8.53    2.37
   5   5   5   23.92    3.20
   5  -5   5   25.82    3.16
   6   5   5   11.72    3.12
   6  -5   5   12.14    2.93
   7   5   5    1.13    3.03
   7  -5   5    0.44    2.88
   8   5   5    9.22    3.86
  13   6  -5    0.59    3.84
  13  -6  -5   -1.97    3.88
  13  -6  -5    4.67    3.44
  12   6  -5    3.25    3.57
  12  -6  -5    4.18    3.46
  12  -6  -5    0.41    3.06
  11   6  -5    3.77    3.03
  11  -6  -5    1.71    3.09
  11  -6  -5   -0.93    2.70
  10   6  -5   -2.77    2.70
  10  -6  -5   -4.14    2.59
  10  -6  -5   -1.21    2.55
   9   6  -5   12.75    2.83
   9   6  -5    9.79    2.54
   9  -6  -5    8.86    2.78
   9  -6  -5   13.65    2.69
   8   6  -5   14.63    2.55
   8   6  -5   12.05    2.37
   8  -6  -5   15.85    2.68
   8  -6  -5   11.11    2.65
   7   6  -5    2.49    2.31
   7   6  -5   -0.47    1.99
   7  -6  -5    1.56    2.11
   7  -6  -5    2.19    2.05
   6   6  -5   14.87    2.33
   6   6  -5   15.58    2.39
   6  -6  -5   16.21    2.40
   6  -6  -5   17.94    2.50
  -6  -6   5   17.26    2.35
   5   6  -5   -0.85    1.82
   5   6  -5    0.96    2.51
   5  -6  -5   -0.50    1.91
   5  -6  -5   -1.15    1.85
  -5   6   5   -0.59    1.50
  -5  -6   5   -0.20    1.90
   4   6  -5   27.49    2.28
   4   6  -5   22.89    2.91
   4  -6  -5   26.46    2.55
  -4   6   5   31.94    2.29
  -4  -6   5   26.61    2.48
   3   6  -5   16.31    2.62
   3  -6  -5   14.55    2.23
  -3   6   5   16.58    1.97
  -3  -6   5   15.16    2.33
   2   6  -5   38.09    3.15
   2  -6  -5   41.41    2.69
  -2   6   5   41.47    2.71
  -2  -6   5   36.70    2.80
   1  -6  -5   60.65    3.00
  -1   6   5   53.24    3.00
  -1  -6   5   49.98    3.24
   0  -6  -5   72.15    3.22
   0   6   5   65.91    3.40
   0  -6   5   60.95    3.42
  -1  -6  -5    2.71    2.28
   1   6   5    2.36    1.96
   1  -6   5    2.27    2.23
   2   6   5    4.04    2.16
   2  -6   5    4.35    2.17
   3   6   5    3.48    2.11
   3  -6   5    2.99    2.28
   4   6   5    2.13    2.30
   4  -6   5    3.45    2.05
   5   6   5   15.20    2.99
   5  -6   5   12.59    2.64
   6   6   5    8.72    2.99
   6  -6   5   14.14    3.07
   7   6   5    7.86    3.26
   7  -6   5    4.32    3.02
   8   6   5    3.87    3.93
  13   7  -5   -4.33    4.05
  13  -7  -5    0.47    3.94
  13  -7  -5    2.79    3.24
  12   7  -5   -3.00    3.61
  12  -7  -5    1.25    3.57
  11   7  -5    0.05    3.14
  11  -7  -5   -2.50    3.11
  10   7  -5    3.09    2.60
  10  -7  -5    0.85    2.82
   9   7  -5   -0.92    3.65
   9   7  -5    1.13    2.20
   9  -7  -5   -0.24    2.62
   8   7  -5    2.99    2.74
   8   7  -5    2.07    2.20
   8  -7  -5    3.10    2.39
   8  -7  -5    4.28    2.24
   7   7  -5    1.74    2.18
   7   7  -5    3.31    2.18
   7  -7  -5    1.37    2.28
   7  -7  -5    0.10    2.06
   6   7  -5    0.60    1.95
   6   7  -5   -1.45    2.50
   6  -7  -5   -1.79    2.14
   6  -7  -5    1.33    2.01
  -6  -7   5    1.83    2.14
   5   7  -5    5.31    1.94
   5   7  -5    5.87    2.45
   5  -7  -5    2.96    2.10
   5  -7  -5    5.90    2.03
  -5   7   5    6.48    1.76
  -5  -7   5    1.78    2.08
   4   7  -5    5.87    1.79
   4   7  -5    7.87    2.43
   4  -7  -5    5.10    1.84
  -4   7   5    6.07    1.83
  -4  -7   5    7.71    2.18
   3   7  -5   -0.13    2.25
   3  -7  -5    2.99    1.88
  -3   7   5    2.23    1.73
  -3  -7   5   -0.69    2.03
   2   7  -5    2.77    2.54
   2  -7  -5   -0.52    1.81
  -2   7   5    3.38    1.86
  -2  -7   5   -2.05    2.04
   1  -7  -5   18.09    2.18
  -1   7   5   19.45    2.33
  -1  -7   5   16.44    2.48
   0  -7  -5    1.89    1.90
   0   7   5    2.50    2.03
   0  -7   5    3.25    2.13
   1   7   5   77.31    3.86
   1  -7   5   66.03    3.77
   2   7   5    3.08    2.09
   2  -7   5    6.47    2.40
   3   7   5    1.67    2.28
   3  -7   5    0.23    2.15
   4   7   5    2.17    2.49
   4  -7   5    4.80    2.33
   5   7   5    6.16    2.86
   5  -7   5    1.98    2.43
   6   7   5    4.13    3.14
   6  -7   5    2.42    2.72
   7   7   5    2.89    3.49
   7  -7   5    6.04    2.98
   8   7   5    4.24    3.87
  12   8  -5    3.09    4.58
  12  -8  -5    3.03    3.55
  11   8  -5    7.23    4.05
  11  -8  -5    6.25    3.47
  10   8  -5    7.62    3.49
  10  -8  -5   10.28    3.16
   9   8  -5    4.49    2.90
   9  -8  -5    4.10    2.74
   8   8  -5   12.70    2.79
   8   8  -5    7.56    3.05
   8  -8  -5    7.99    2.74
   7   8  -5    3.52    2.24
   7   8  -5    0.68    2.63
   7  -8  -5    4.87    2.41
   7  -8  -5    1.12    2.20
   6   8  -5   29.65    2.70
   6   8  -5   28.02    3.05
   6  -8  -5   30.01    2.85
   6  -8  -5   26.90    2.73
  -6  -8   5   25.95    2.63
   5   8  -5   12.34    2.18
   5   8  -5    5.17    2.47
   5  -8  -5   10.55    2.22
   5  -8  -5   11.18    2.23
  -5  -8   5    8.18    2.34
   4   8  -5   94.81    4.27
   4  -8  -5   77.57    3.62
  -4   8   5   95.25    3.44
  -4  -8   5   93.55    3.99
   3   8  -5   13.60    2.75
   3  -8  -5   16.05    2.28
  -3   8   5   14.71    2.18
  -3  -8   5   12.84    2.36
   2  -8  -5   72.14    3.33
  -2   8   5   64.77    3.25
  -2  -8   5   60.96    3.45
   1  -8  -5   37.86    2.61
  -1   8   5   32.84    2.73
  -1  -8   5   35.90    3.03
   0  -8  -5   89.22    3.45
   0   8   5   89.43    4.07
   0  -8   5   88.74    4.22
   1   8   5   -0.56    2.19
   1  -8   5   -0.04    2.26
   2   8   5   19.62    2.83
   2  -8   5   20.77    2.95
   3   8   5   -0.52    2.45
   3  -8   5    1.63    2.33
   4   8   5   10.80    2.78
   4  -8   5   10.40    2.72
   5   8   5   21.06    3.43
   5  -8   5   13.91    2.78
   6   8   5   -0.41    3.05
   6  -8   5   -0.23    2.52
   7   8   5    9.40    3.76
   7  -8   5   11.10    3.25
   8   8   5    5.43    4.19
  12   9  -5    9.30    4.47
  12  -9  -5    3.26    3.73
  11   9  -5   -0.01    3.71
  11  -9  -5    2.76    3.41
  10   9  -5    4.43    3.23
  10  -9  -5    5.28    3.10
   9   9  -5   15.07    3.05
   9  -9  -5   14.84    3.09
   8   9  -5   15.23    2.92
   8  -9  -5   15.70    3.00
   7   9  -5    8.50    2.43
   7   9  -5   11.93    2.79
   7  -9  -5   15.49    2.78
   7  -9  -5    9.83    2.30
   6   9  -5    0.02    2.05
   6   9  -5   -2.11    2.43
   6  -9  -5   -0.67    2.25
   6  -9  -5    4.10    2.12
  -6  -9   5   -0.31    1.99
   5   9  -5   86.14    3.72
   5   9  -5   84.21    4.07
   5  -9  -5   80.34    3.60
   5  -9  -5   76.52    3.72
  -5  -9   5   86.13    3.85
   4   9  -5   12.35    2.79
   4  -9  -5   14.47    2.27
  -4   9   5   13.98    2.10
  -4  -9   5   16.22    2.55
   3  -9  -5   72.86    3.46
  -3   9   5   74.66    3.38
  -3  -9   5   69.31    3.67
   2  -9  -5    4.31    1.97
  -2   9   5    0.81    2.04
  -2  -9   5    0.10    2.21
   1  -9  -5   18.97    2.24
  -1   9   5   18.13    2.52
  -1  -9   5   17.06    2.75
   0   9   5   40.38    3.12
   0  -9   5   39.71    3.31
   1   9   5    1.23    2.35
   1  -9   5   -3.02    2.30
   2   9   5   10.48    2.78
   2  -9   5    8.89    2.67
   3   9   5   30.04    3.36
   3  -9   5   23.64    3.15
   4   9   5   32.30    3.51
   4  -9   5   29.30    3.39
   5   9   5   17.65    3.17
   5  -9   5   11.88    2.86
   6   9   5   16.53    3.55
   6  -9   5   12.28    3.12
   7   9   5    2.95    3.62
   7  -9   5   -0.61    3.08
   8   9   5    8.93    4.14
  12  10  -5    2.69    3.98
  12 -10  -5   -2.11    3.87
  11  10  -5    5.06    3.61
  11 -10  -5    2.23    3.39
  10  10  -5    2.21    3.05
  10 -10  -5    1.83    3.03
   9  10  -5    3.58    2.65
   9 -10  -5   -0.70    2.85
   8  10  -5    4.37    2.58
   8 -10  -5    0.68    2.70
   7  10  -5    1.24    2.23
   7  10  -5   -0.24    2.48
   7 -10  -5    0.36    2.54
   6  10  -5   -2.00    2.12
   6  10  -5    0.95    2.48
   6 -10  -5    0.10    2.36
   6 -10  -5    3.64    2.19
  -6 -10   5    1.97    2.09
   5  10  -5    1.63    2.04
   5  10  -5   -0.23    2.37
   5 -10  -5   -1.80    2.20
   5 -10  -5    3.97    1.95
  -5 -10   5   -0.07    2.03
   4  10  -5    1.18    2.48
   4 -10  -5    0.46    1.97
  -4  10   5    1.13    1.84
  -4 -10   5   -0.08    2.10
   3 -10  -5   11.04    2.15
  -3  10   5   16.22    2.26
  -3 -10   5   13.22    2.69
   2 -10  -5    1.54    1.91
  -2  10   5    2.22    1.81
  -2 -10   5    2.60    2.20
  -1  10   5    9.27    2.16
  -1 -10   5   11.91    2.69
   0  10   5    5.27    2.20
   0 -10   5    6.55    2.63
   1  10   5    0.22    2.19
   1 -10   5   -0.86    2.24
   2  10   5   13.44    2.67
   2 -10   5   15.03    2.97
   3  10   5   -0.31    2.51
   3 -10   5   -1.04    2.41
   4  10   5   -0.62    2.78
   4 -10   5    1.24    2.72
   5  10   5    8.64    3.23
   5 -10   5    7.82    2.91
   6  10   5    3.04    3.33
   6 -10   5    2.56    2.96
   7  10   5    2.94    3.31
   7 -10   5   -1.29    2.98
   8  10   5   -1.00    3.32
  11  11  -5    9.59    3.82
  11 -11  -5   11.36    3.95
  10  11  -5    4.83    3.15
  10 -11  -5    7.74    3.40
   9  11  -5    4.14    2.93
   9 -11  -5    7.87    3.11
   8  11  -5    7.93    2.76
   8 -11  -5    3.58    2.86
   7  11  -5   24.10    3.04
   7 -11  -5   18.08    3.04
   6  11  -5   15.33    2.67
   6  11  -5   12.19    2.76
   6 -11  -5   15.16    2.73
   6 -11  -5   11.83    2.50
  -6 -11   5   20.07    2.74
   5  11  -5   32.65    3.20
   5 -11  -5   40.28    3.10
   5 -11  -5   35.72    2.95
  -5 -11   5   36.67    3.11
   4 -11  -5    2.34    1.98
  -4  11   5    4.11    2.11
  -4 -11   5    2.90    2.19
   3 -11  -5   59.67    3.26
  -3  11   5   63.49    3.44
  -3 -11   5   55.29    3.66
   2 -11  -5    0.62    1.88
  -2  11   5   -0.24    1.85
  -2 -11   5   -2.92    2.30
  -1  11   5    3.08    1.99
  -1 -11   5   -0.61    2.22
   0  11   5    1.76    1.89
   0 -11   5   -1.56    2.53
   1  11   5    9.74    2.26
   1 -11   5    2.47    2.34
   2  11   5   20.19    2.88
   2 -11   5   20.56    3.00
   3  11   5   32.77    3.39
   3 -11   5   32.91    3.57
   4  11   5   10.09    2.78
   4 -11   5    9.48    2.92
   5  11   5   -3.53    2.46
   5 -11   5    4.61    2.84
   6  11   5    5.36    2.82
   6 -11   5    7.75    3.03
   7  11   5    3.82    3.16
   7 -11   5   -1.19    3.16
  11  12  -5    8.26    3.93
  11 -12  -5    4.66    3.76
  10  12  -5   -2.56    3.14
  10 -12  -5    2.40    3.38
   9  12  -5   -1.86    3.06
   9 -12  -5    0.99    3.13
   8  12  -5    5.82    2.72
   8 -12  -5    8.20    3.09
   7  12  -5   39.68    3.67
   7 -12  -5   35.32    3.58
  -7 -12   5   39.19    3.29
   6  12  -5  136.90    5.21
   6 -12  -5  122.49    5.00
  -6 -12   5  118.19    4.82
   5 -12  -5    1.97    2.43
   5 -12  -5    0.84    1.98
  -5 -12   5    3.11    2.36
   4 -12  -5   28.44    2.66
  -4  12   5   33.61    2.94
  -4 -12   5   26.42    3.04
   3 -12  -5    1.04    1.88
  -3  12   5    1.24    1.98
  -3 -12   5   -1.56    2.23
  -2  12   5   16.79    2.50
  -2 -12   5   15.75    2.93
  -1  12   5    0.43    2.03
  -1 -12   5   -0.35    2.28
   0  12   5   56.36    3.62
   0 -12   5   58.34    4.11
   1  12   5    9.17    2.23
   1 -12   5   10.09    2.93
   2  12   5   12.33    2.57
   2 -12   5   17.15    3.21
   3 -12   5   23.46    3.38
   4  12   5    5.09    2.52
   4 -12   5    9.07    3.20
   5  12   5   20.44    3.15
   5 -12   5   21.53    3.53
   6  12   5    2.46    2.89
   6 -12   5   11.42    3.33
  11  13  -5   -1.11    3.90
  11 -13  -5   -5.39    3.75
  10  13  -5    3.57    3.68
  10 -13  -5   -1.38    3.50
   9  13  -5    2.81    3.15
   9 -13  -5    0.38    3.28
   8  13  -5    1.15    2.85
   8 -13  -5   -0.74    2.92
   7  13  -5    2.71    2.68
   7 -13  -5    0.95    2.69
  -7 -13   5   -2.00    2.38
   6 -13  -5    0.94    2.72
  -6 -13   5    4.64    2.36
   5 -13  -5   32.10    3.25
   5 -13  -5   32.95    3.03
  -5 -13   5   34.66    3.28
   4 -13  -5   -0.54    1.97
  -4  13   5    2.89    2.22
  -4 -13   5    2.60    2.52
   3 -13  -5   12.54    2.34
  -3  13   5   17.45    2.63
  -3 -13   5   14.55    2.90
  -2  13   5   10.04    2.34
  -2 -13   5   13.05    2.90
  -1  13   5    1.21    2.21
  -1 -13   5    0.72    2.63
   0  13   5   -3.32    2.07
   0 -13   5   -2.85    2.44
   1  13   5   22.01    2.82
   1 -13   5   27.06    3.30
   2  13   5   -0.78    2.12
   2 -13   5   -0.37    2.67
   3  13   5    5.43    2.36
   3 -13   5    8.05    3.04
   4  13   5    2.38    2.38
   4 -13   5    4.12    3.09
   5  13   5    2.27    2.57
   5 -13   5    2.98    3.11
   6  13   5    3.33    2.95
   6 -13   5   -3.69    3.26
  10  14  -5    6.63    3.77
  10 -14  -5    4.96    3.82
   9  14  -5    2.86    3.38
   9 -14  -5    8.71    3.56
   8  14  -5    8.49    3.28
   8 -14  -5    9.32    3.29
   7  14  -5    1.10    2.78
   7 -14  -5    3.37    2.99
  -7 -14   5    2.87    2.48
   6 -14  -5    1.99    2.83
  -6 -14   5    5.46    2.56
   5 -14  -5    0.32    2.74
   5 -14  -5   -1.09    2.16
  -5 -14   5   -3.91    2.29
   4 -14  -5    3.17    2.16
  -4  14   5    4.58    2.31
  -4 -14   5    1.65    2.58
  -3  14   5   10.25    2.66
  -3 -14   5   10.71    2.99
  -2  14   5   36.88    3.40
  -2 -14   5   30.35    3.50
  -1  14   5    1.66    2.11
  -1 -14   5    2.10    2.73
   0  14   5    6.34    2.37
   0 -14   5    4.76    2.82
   1  14   5    7.69    2.40
   1 -14   5    6.38    2.68
   2  14   5    2.10    2.45
   2 -14   5    2.14    2.95
   3  14   5    1.76    2.22
   3 -14   5    3.42    3.00
   4  14   5   -0.11    2.62
   4 -14   5    2.58    3.14
   5  14   5    5.63    3.02
   5 -14   5    2.98    3.58
   6 -14   5   -3.11    3.70
  10  15  -5    5.30    4.05
  10 -15  -5    4.57    4.01
   9  15  -5    6.00    3.61
   9 -15  -5    3.81    3.68
   8  15  -5    3.59    3.33
   8 -15  -5    8.24    3.45
   7 -15  -5   15.77    3.56
  -7 -15   5   10.87    2.95
   6 -15  -5    4.09    3.00
  -6 -15   5    5.41    2.64
   5 -15  -5   18.45    2.77
  -5 -15   5   12.17    2.88
  -4 -15   5   -1.80    2.66
  -3  15   5   46.62    3.60
  -3 -15   5   48.42    4.03
  -2  15   5    0.54    2.39
  -2 -15   5    0.83    2.54
  -1  15   5   41.31    3.58
  -1 -15   5   33.69    3.76
   0  15   5    0.85    2.38
   0 -15   5    0.34    2.84
   1  15   5   28.85    3.28
   1 -15   5   32.63    3.86
   2  15   5   19.86    3.13
   2 -15   5   29.10    3.87
   3  15   5    9.70    2.85
   3 -15   5    8.35    3.41
   4  15   5    7.82    2.92
   4 -15   5    7.15    3.29
   5 -15   5    6.25    3.84
   6 -15   5    7.49    4.06
   9  16  -5    1.36    3.63
   9 -16  -5    0.16    3.84
   8 -16  -5    2.58    3.47
   7 -16  -5    0.00    3.30
  -7 -16   5   -0.93    2.71
   6 -16  -5    3.69    3.26
  -6 -16   5   -0.65    2.59
   5 -16  -5    3.69    2.48
  -5 -16   5    1.25    2.65
  -4 -16   5   14.67    3.05
  -3  16   5    5.67    2.65
  -3 -16   5    3.44    2.98
  -2  16   5   26.95    3.26
  -2 -16   5   21.06    3.30
  -1  16   5    5.66    2.75
  -1 -16   5    8.86    3.12
   0  16   5    3.45    2.79
   0 -16   5    3.68    2.90
   1  16   5    2.76    2.76
   1 -16   5    1.21    3.12
   2  16   5    4.55    2.79
   2 -16   5   10.53    3.59
   3  16   5    2.66    2.74
   3 -16   5   -0.65    3.20
   4  16   5    2.33    2.87
   4 -16   5   -1.35    3.59
   5 -16   5    5.95    3.68
   8 -17  -5   -1.85    3.58
   7 -17  -5   -3.57    3.45
  -7 -17   5    2.22    3.01
   6 -17  -5    1.29    3.33
  -6 -17   5   -2.81    2.74
  -5 -17   5    2.14    2.86
  -4 -17   5    5.47    3.02
   3 -17  -5    5.49    2.70
   3 -17  -5    1.99    3.01
  -3 -17   5    4.54    3.15
  -2  17   5    2.06    2.72
  -2 -17   5    3.32    3.08
  -1  17   5    3.69    2.84
  -1 -17   5    5.54    3.01
   0  17   5    0.84    2.84
   0 -17   5    0.01    3.07
   1  17   5    0.34    2.91
   1 -17   5    3.12    3.26
   2  17   5    5.74    3.10
   2 -17   5   -0.38    3.17
   3  17   5   -0.91    3.10
   3 -17   5   -0.79    3.50
   7 -18  -5   -2.96    3.65
  -7 -18   5   -1.82    3.21
  -6 -18   5    2.78    3.11
  -5 -18   5   -1.14    2.94
  -4 -18   5   11.53    3.46
   3 -18  -5    1.69    2.78
   3 -18  -5    0.71    3.14
  -3 -18   5   -2.08    3.02
   2 -18  -5   22.92    3.73
  -2 -18   5   31.19    4.09
  -1  18   5   -0.92    2.92
  -1 -18   5    3.29    3.21
   0  18   5   12.10    3.42
   0 -18   5   11.24    3.68
   1  18   5    4.90    3.16
   1 -18   5    0.44    3.41
   2 -18   5   10.18    3.73
  -6 -19   5   -0.62    3.41
  -5 -19   5    2.85    3.30
  -4 -19   5    3.09    3.44
   3 -19  -5   15.68    3.43
   3 -19  -5   15.69    3.68
  -3 -19   5   17.99    3.94
   2 -19  -5    2.15    3.10
   2 -19  -5    1.31    3.53
  -2 -19   5   -0.89    3.46
   1 -19  -5    8.72    3.10
   1 -19  -5   12.18    3.70
  -1 -19   5    3.54    3.46
   0  19   5    7.84    3.27
   0 -19   5    6.89    3.39
   2 -20  -5    1.10    3.36
   2 -20  -5    0.42    3.81
   1 -20  -5    5.46    3.21
   1 -20  -5   -1.77    3.60
  13   0  -6    4.71    4.15
  13   0  -6   -3.56    3.22
  12   0  -6    3.85    3.48
  12   0  -6   -1.70    2.89
  11   0  -6    6.59    2.75
  10   0  -6    7.07    2.48
   9   0  -6    0.00    2.38
   8   0  -6   32.80    3.19
   7   0  -6   17.53    2.63
   6   0  -6  139.05    5.04
   5   0  -6    3.01    2.24
  -5   0   6    6.82    1.92
   4   0  -6   63.53    3.58
  -4   0   6   73.76    3.22
   3   0  -6   -0.28    2.19
  -3   0   6    3.11    1.99
   2   0  -6   92.89    4.38
  -2   0   6   87.30    3.74
   1   0  -6    2.45    2.67
  -1   0   6   10.25    2.35
   0   0  -6   40.13    3.30
   0   0   6   41.39    3.19
   1   0   6   16.08    2.66
   2   0   6   17.24    2.75
   3   0   6   18.56    2.97
   4   0   6   15.29    2.89
   5   0   6   35.17    3.65
   6   0   6   -3.17    2.91
   7   0   6   15.87    3.70
   8   0   6    0.44    3.75
  13   1  -6    6.57    3.98
  13   1  -6    3.37    3.43
  13  -1  -6    2.13    3.95
  13  -1  -6    3.01    3.31
  12   1  -6    6.75    3.56
  12   1  -6   -1.67    2.90
  12  -1  -6   -0.50    3.31
  12  -1  -6    0.69    3.03
  11   1  -6   -1.03    3.12
  11   1  -6    1.22    2.62
  11  -1  -6    2.29    2.73
  10   1  -6    3.30    2.43
  10  -1  -6    2.05    2.59
   9   1  -6    1.01    2.23
   9  -1  -6   -0.73    2.16
   8   1  -6    6.49    2.16
   8  -1  -6    5.53    2.50
   7   1  -6   62.18    3.72
   7  -1  -6   56.31    3.69
   6   1  -6    1.63    2.28
   6  -1  -6   -0.20    2.22
   5   1  -6   34.67    2.96
   5  -1  -6   36.26    3.09
  -5   1   6   39.26    2.49
  -5  -1   6   40.02    2.54
   4   1  -6    3.77    1.99
   4  -1  -6   -0.49    2.11
  -4   1   6    2.41    1.85
  -4  -1   6    1.77    1.84
   3   1  -6   27.73    3.40
   3  -1  -6   22.74    2.52
  -3   1   6   25.39    2.42
  -3  -1   6   23.21    2.40
   2   1  -6   -1.93    2.35
   2  -1  -6   -1.38    2.88
  -2   1   6    0.27    1.83
  -2  -1   6   -2.52    1.84
   1   1  -6    8.86    2.78
   1  -1  -6   11.20    2.80
  -1   1   6    7.04    2.30
  -1  -1   6   10.41    2.44
   0   1  -6   19.67    3.04
   0  -1  -6   21.12    3.15
   0   1   6   19.45    2.65
   0  -1   6   17.41    2.53
  -1  -1  -6   25.06    3.09
   1   1   6   20.52    2.62
   1  -1   6   16.78    2.62
   2   1   6    7.71    2.49
   2  -1   6    8.63    2.49
   3   1   6    3.37    2.22
   3  -1   6    3.36    2.34
   4   1   6    5.22    2.62
   4  -1   6    8.78    2.66
   5   1   6    2.75    2.68
   5  -1   6    2.06    2.46
   6   1   6    7.54    3.21
   6  -1   6   15.85    3.28
   7   1   6    4.02    3.42
   7  -1   6   -0.60    3.29
   8   1   6    5.35    4.04
   8  -1   6   -0.32    3.71
  13   2  -6    0.17    3.87
  13  -2  -6    1.78    3.88
  13  -2  -6    1.08    3.45
  12   2  -6   -2.18    3.38
  12   2  -6    0.23    2.88
  12  -2  -6   -0.27    3.38
  12  -2  -6    1.34    2.99
  11   2  -6   -2.02    3.06
  11   2  -6    0.64    2.59
  11  -2  -6    3.38    2.80
  10   2  -6    6.28    2.53
  10  -2  -6    1.42    2.54
   9   2  -6    1.87    2.33
   9  -2  -6   -1.16    2.35
   8   2  -6   11.85    2.51
   8  -2  -6   14.54    2.71
   7   2  -6    2.08    2.29
   7  -2  -6    1.43    2.11
   6   2  -6    5.85    2.26
   6  -2  -6    3.16    2.25
   5   2  -6    1.10    2.02
   5  -2  -6    1.71    2.04
  -5   2   6   -0.41    1.66
  -5  -2   6    0.74    1.82
   4   2  -6   -1.28    2.14
   4  -2  -6   -0.55    1.88
  -4   2   6    1.48    1.73
  -4  -2   6    1.26    1.91
   3   2  -6   32.96    3.45
   3  -2  -6   28.35    2.71
  -3   2   6   25.93    2.42
  -3  -2   6   26.69    2.58
   2   2  -6   28.50    3.02
   2  -2  -6   26.51    2.71
  -2   2   6   26.25    2.54
  -2  -2   6   28.23    2.68
   1   2  -6   -0.36    2.37
   1  -2  -6   -2.27    2.67
  -1   2   6    2.13    1.98
  -1  -2   6    4.05    2.22
   0   2  -6   17.78    2.91
   0  -2  -6   20.77    3.02
   0   2   6   18.70    2.57
   0  -2   6   21.20    2.72
  -1  -2  -6    3.57    2.61
   1   2   6    0.18    2.21
   1  -2   6    0.80    2.38
   2   2   6    0.68    2.16
   2  -2   6    0.74    2.35
   3   2   6    2.96    2.40
   3  -2   6   -0.36    2.21
   4   2   6    1.53    2.49
   4  -2   6    4.18    2.62
   5   2   6    2.68    2.77
   5  -2   6    4.84    2.73
   6   2   6    1.85    2.87
   6  -2   6   -3.41    2.96
   7   2   6   -4.00    3.26
   7  -2   6    2.92    3.54
   8   2   6   10.68    4.27
   8  -2   6   -1.83    3.67
  13   3  -6   -2.40    3.82
  13  -3  -6    1.21    3.92
  13  -3  -6    2.72    3.18
  12   3  -6    7.82    3.43
  12   3  -6   10.38    3.07
  12  -3  -6    5.39    3.49
  12  -3  -6    8.28    3.23
  11   3  -6    5.11    3.06
  11   3  -6   -2.05    2.71
  11  -3  -6    1.88    2.69
  10   3  -6   16.78    2.87
  10  -3  -6   13.61    2.88
   9   3  -6   16.84    2.85
   9  -3  -6   21.95    3.15
   8   3  -6   -2.72    2.11
   8  -3  -6   -0.71    2.18
   7   3  -6   36.10    3.29
   7  -3  -6   38.75    3.24
   6   3  -6    0.47    2.19
   6  -3  -6    1.41    2.16
   5   3  -6   54.14    3.41
   5  -3  -6   50.15    3.40
  -5   3   6   49.93    2.60
  -5  -3   6   52.34    2.81
   4   3  -6    1.61    2.97
   4  -3  -6    2.76    1.96
  -4   3   6    4.35    1.81
  -4  -3   6    2.21    1.76
   3   3  -6   63.33    3.96
   3  -3  -6   66.83    3.54
  -3   3   6   62.64    3.18
  -3  -3   6   54.79    3.13
   2   3  -6    7.10    2.68
   2  -3  -6   11.67    2.37
  -2   3   6   12.42    2.30
  -2  -3   6    5.08    2.24
   1   3  -6   82.05    4.18
   1  -3  -6   86.17    4.19
  -1   3   6   78.38    3.73
  -1  -3   6   85.06    3.94
   0  -3  -6   -1.16    2.43
   0   3   6    2.82    2.18
   0  -3   6   -0.12    2.04
  -1  -3  -6   44.15    3.46
   1   3   6   48.13    3.47
   1  -3   6   34.65    3.20
   2   3   6   17.56    2.81
   2  -3   6   12.07    2.62
   3   3   6    5.43    2.67
   3  -3   6    6.70    2.69
   4   3   6   73.05    4.48
   4  -3   6   64.67    4.21
   5   3   6    3.77    2.73
   5  -3   6    2.03    2.82
   6   3   6   16.82    3.43
   6  -3   6   21.71    3.71
   7   3   6    1.46    3.43
   7  -3   6   -5.39    3.11
   8   3   6    0.15    3.88
   8  -3   6    2.85    3.78
  13   4  -6    6.26    4.01
  13  -4  -6    1.14    4.02
  13  -4  -6   -0.81    3.37
  12   4  -6    7.02    3.47
  12  -4  -6    2.26    3.06
  11   4  -6    8.48    3.22
  11   4  -6    9.88    2.89
  11  -4  -6   15.41    3.35
  10   4  -6   10.12    2.76
  10  -4  -6    8.26    2.92
   9   4  -6   19.70    2.84
   9  -4  -6   14.45    2.84
   8   4  -6   31.12    3.25
   8  -4  -6   27.74    3.21
   7   4  -6   13.35    2.58
   7  -4  -6   19.08    2.66
   6   4  -6   23.60    2.80
   6  -4  -6   32.20    2.91
   5   4  -6   15.37    2.66
   5  -4  -6   22.09    2.70
  -5   4   6   21.00    2.05
  -5  -4   6   15.35    2.25
   4   4  -6   10.17    2.81
   4  -4  -6    8.19    2.27
  -4   4   6   10.92    1.96
  -4  -4   6   12.61    2.19
   3   4  -6   45.21    3.51
   3  -4  -6   44.03    3.12
  -3   4   6   41.22    2.79
  -3  -4   6   40.47    2.86
   2   4  -6   29.54    3.26
   2  -4  -6   28.28    2.71
  -2   4   6   30.00    2.61
  -2  -4   6   23.56    2.56
   1   4  -6    2.15    2.62
   1  -4  -6    0.46    2.80
  -1   4   6   -0.13    2.08
  -1  -4   6    6.03    2.35
   0  -4  -6   72.62    3.86
   0   4   6   68.93    3.81
   0  -4   6   62.45    3.78
  -1  -4  -6   30.83    3.16
   1   4   6   29.07    2.97
   1  -4   6   31.76    3.26
   2   4   6   39.22    3.36
   2  -4   6   36.65    3.32
   3   4   6   77.16    4.43
   3  -4   6   80.15    4.41
   4   4   6    5.98    2.83
   4  -4   6   -1.40    2.47
   5   4   6    9.67    3.05
   5  -4   6   15.72    3.06
   6   4   6   -3.28    3.16
   6  -4   6   -2.82    3.00
   7   4   6    4.91    3.67
   7  -4   6    2.21    3.64
   8   4   6    2.90    4.20
   8  -4   6   -2.65    3.76
  13   5  -6    2.02    3.93
  13  -5  -6   -3.57    3.85
  13  -5  -6    0.68    3.34
  12   5  -6    2.32    3.52
  12  -5  -6    5.30    3.37
  11   5  -6    1.51    3.12
  11  -5  -6    0.27    2.86
  10   5  -6   -0.80    2.54
  10  -5  -6    0.17    2.69
   9   5  -6    1.62    2.41
   9  -5  -6    3.04    2.54
   8   5  -6    3.01    2.35
   8  -5  -6    1.88    2.12
   7   5  -6    5.52    2.30
   7  -5  -6    5.84    2.29
   6   5  -6    9.01    2.54
   6  -5  -6    3.36    2.21
  -6  -5   6    8.19    2.16
   5   5  -6    4.41    2.89
   5  -5  -6    1.31    2.12
  -5   5   6    1.58    1.68
  -5  -5   6    2.05    2.04
   4   5  -6    3.17    2.72
   4  -5  -6    1.21    2.02
  -4   5   6    1.14    1.77
  -4  -5   6    0.65    1.98
   3   5  -6    7.69    2.78
   3  -5  -6   10.99    2.30
  -3   5   6    8.11    2.02
  -3  -5   6    9.50    2.24
   2   5  -6    5.70    2.66
   2  -5  -6   12.71    2.34
  -2   5   6   10.28    2.08
  -2  -5   6    7.04    2.23
   1   5  -6    1.49    2.47
   1  -5  -6    3.07    2.12
  -1   5   6    2.73    2.06
  -1  -5   6    4.37    2.18
   0  -5  -6    2.34    2.62
   0   5   6    1.46    2.28
   0  -5   6    1.49    2.22
  -1  -5  -6   27.12    3.20
   1   5   6   18.32    2.73
   1  -5   6   16.72    2.67
   2   5   6   -1.45    2.37
   2  -5   6   -0.93    2.38
   3   5   6   -0.18    2.37
   3  -5   6   -2.24    2.26
   4   5   6    2.17    2.71
   4  -5   6   -0.03    2.55
   5   5   6    1.42    2.66
   5  -5   6   -0.17    2.77
   6   5   6    0.76    3.12
   6  -5   6   -0.08    2.97
   7   5   6    2.29    3.81
   7  -5   6    2.72    3.64
   8   5   6    9.19    4.31
  12   6  -6    0.63    3.57
  12  -6  -6    0.09    3.11
  11   6  -6   -5.77    2.93
  11  -6  -6    2.01    3.09
  10   6  -6   10.35    2.86
  10  -6  -6   10.65    2.99
   9   6  -6   15.82    2.83
   9  -6  -6   13.13    2.75
   8   6  -6   14.19    2.76
   8  -6  -6   12.35    2.66
   7   6  -6    9.40    2.65
   7  -6  -6   10.80    2.46
   6   6  -6   14.31    3.00
   6  -6  -6   12.08    2.44
  -6  -6   6   13.17    2.42
   5   6  -6   -0.67    2.75
   5  -6  -6    0.37    2.03
  -5  -6   6    1.75    2.16
   4   6  -6   48.76    3.73
   4  -6  -6   48.40    3.25
  -4   6   6   49.50    2.90
  -4  -6   6   46.65    3.18
   3   6  -6   58.44    3.97
   3  -6  -6   57.89    3.39
  -3   6   6   65.86    3.36
  -3  -6   6   60.69    3.51
   2   6  -6    3.41    2.78
   2  -6  -6    8.33    2.20
  -2   6   6    7.38    2.11
  -2  -6   6   12.53    2.51
   1  -6  -6   17.21    2.48
  -1   6   6   16.52    2.43
  -1  -6   6   18.57    2.82
   0  -6  -6   57.82    3.69
   0   6   6   46.40    3.38
   0  -6   6   46.57    3.44
   1   6   6   40.12    3.29
   1  -6   6   31.82    3.22
   2   6   6   17.00    2.82
   2  -6   6   10.79    2.51
   3   6   6   45.38    3.75
   3  -6   6   44.81    3.75
   4   6   6    2.54    2.56
   4  -6   6   -0.07    2.59
   5   6   6    1.39    2.84
   5  -6   6   -1.45    2.63
   6   6   6   -0.90    3.05
   6  -6   6   -0.19    2.95
   7   6   6    1.92    3.62
   7  -6   6   -0.65    3.47
  12   7  -6   11.58    5.06
  12  -7  -6    7.94    3.39
  11   7  -6    6.12    4.15
  11  -7  -6    0.96    2.96
  10  -7  -6   22.21    3.32
   9   7  -6   27.19    3.15
   9  -7  -6   27.43    3.52
   8   7  -6   -1.59    2.31
   8  -7  -6   -2.38    2.24
   7   7  -6   42.54    3.71
   7  -7  -6   46.62    3.53
   6   7  -6    7.23    2.83
   6  -7  -6    8.97    2.39
  -6  -7   6    6.41    2.32
   5   7  -6   78.17    4.25
  -5  -7   6   69.04    3.65
   4   7  -6    1.38    2.61
   4  -7  -6    1.58    1.96
  -4   7   6   -2.21    1.94
  -4  -7   6   -0.51    2.19
   3   7  -6    8.93    2.79
   3  -7  -6   10.05    2.27
  -3   7   6    7.54    2.19
  -3  -7   6   10.82    2.41
   2   7  -6   76.62    4.35
   2  -7  -6   88.62    3.88
  -2   7   6   86.02    3.91
  -2  -7   6   89.68    4.25
   1  -7  -6   60.57    3.35
  -1   7   6   64.39    3.70
  -1  -7   6   59.93    3.80
   0  -7  -6   44.11    3.52
   0   7   6   37.25    3.16
   0  -7   6   38.06    3.37
   1   7   6   51.24    3.59
   1  -7   6   49.47    3.61
   2   7   6   20.61    2.98
   2  -7   6   22.22    3.12
   3   7   6    2.42    2.53
   3  -7   6   -1.39    2.39
   4   7   6   27.90    3.30
   4  -7   6   24.75    3.36
   5   7   6   -2.37    2.95
   5  -7   6    2.76    2.82
   6   7   6    2.36    3.35
   6  -7   6    5.68    3.26
   7   7   6    3.73    3.90
   7  -7   6    3.77    3.50
  12   8  -6    3.49    4.28
  12  -8  -6    3.27    3.14
  11   8  -6    2.15    3.52
  11  -8  -6    0.09    2.79
  10  -8  -6   -0.60    2.63
   9   8  -6    8.02    3.48
   9  -8  -6    4.89    2.56
   8   8  -6    6.92    3.14
   8  -8  -6   11.93    2.73
   7   8  -6   -0.07    2.76
   7  -8  -6    2.08    2.30
   6   8  -6    0.05    2.71
   6  -8  -6    1.04    1.96
  -6  -8   6    0.32    2.29
   5   8  -6    0.75    2.53
   5  -8  -6   -0.25    1.95
  -5  -8   6   -1.50    2.17
   4   8  -6   17.87    3.04
   4  -8  -6   20.05    2.61
  -4   8   6   20.73    2.49
  -4  -8   6   16.44    2.69
   3   8  -6    5.38    2.82
   3  -8  -6    1.45    2.02
  -3   8   6    1.43    2.13
  -3  -8   6    0.39    2.34
   2  -8  -6   77.35    3.67
  -2   8   6   75.49    3.82
  -2  -8   6   71.58    4.02
   1  -8  -6   -0.21    2.06
  -1   8   6   -1.56    2.06
  -1  -8   6   -0.47    2.19
   0   8   6    2.73    2.32
   0  -8   6   -1.45    2.26
   1   8   6    3.62    2.35
   1  -8   6    5.64    2.52
   2   8   6    7.17    2.61
   2  -8   6   13.13    2.85
   3   8   6    2.23    2.63
   3  -8   6    0.87    2.50
   4   8   6    5.26    3.19
   4  -8   6    4.85    2.67
   5   8   6    5.75    3.50
   5  -8   6    8.08    2.80
   6   8   6   -3.35    3.60
   6  -8   6    0.28    3.04
   7   8   6    5.86    4.07
   7  -8   6   -3.88    3.44
  12   9  -6   -2.89    3.95
  12  -9  -6   -0.95    3.13
  11   9  -6    5.15    3.51
  11  -9  -6    3.85    2.90
  10  -9  -6    4.21    2.77
   9  -9  -6    4.94    2.69
   8   9  -6    0.86    2.89
   8  -9  -6    1.19    2.41
   7   9  -6    7.10    2.96
   7  -9  -6    9.28    2.54
   6   9  -6   -2.74    2.63
   6  -9  -6    0.15    1.97
  -6  -9   6    2.66    2.47
   5   9  -6    7.26    2.79
   5  -9  -6    8.82    2.26
  -5  -9   6    4.72    2.51
   4   9  -6    0.51    2.70
   4  -9  -6   -0.59    2.03
  -4   9   6    1.70    1.96
  -4  -9   6    0.14    2.34
   3  -9  -6   15.00    2.53
  -3   9   6   20.76    2.67
  -3  -9   6   15.88    2.84
   2  -9  -6    4.38    2.10
  -2   9   6    3.55    2.39
  -2  -9   6    7.36    2.46
  -1   9   6    1.49    2.25
  -1  -9   6   -0.39    2.42
   0   9   6   29.81    3.17
   0  -9   6   37.98    3.53
   1   9   6   10.97    2.78
   1  -9   6    4.80    2.79
   2   9   6   17.96    3.18
   2  -9   6   19.96    3.08
   3   9   6    8.64    3.05
   3  -9   6    9.43    2.73
   4   9   6    2.01    2.86
   4  -9   6    1.33    2.72
   5   9   6   -2.72    3.29
   5  -9   6   -1.51    2.75
   6   9   6    9.47    3.73
   6  -9   6    6.35    3.44
   7  -9   6    0.33    3.66
  11  10  -6    5.56    3.59
  11 -10  -6    3.78    3.10
  10 -10  -6   10.77    3.01
   9 -10  -6    3.97    2.60
   8 -10  -6   17.11    2.98
   7  10  -6    2.69    2.87
   7 -10  -6   -0.63    2.34
   6  10  -6   32.43    3.52
   6 -10  -6   35.78    3.28
  -6 -10   6   37.70    3.37
   5  10  -6    1.31    2.83
   5 -10  -6    0.17    2.00
  -5 -10   6    1.52    2.60
   4 -10  -6   59.21    3.61
  -4  10   6   63.30    3.40
  -4 -10   6   60.68    3.87
   3 -10  -6   -1.49    1.98
  -3  10   6    1.02    2.00
  -3 -10   6    0.80    2.52
   2 -10  -6   80.15    3.81
  -2  10   6   75.89    4.12
  -2 -10   6   68.22    4.02
  -1  10   6    1.22    2.35
  -1 -10   6   -1.19    2.44
   0  10   6   21.88    3.15
   0 -10   6   17.81    3.18
   1  10   6    7.11    2.75
   1 -10   6    9.13    2.90
   2  10   6    8.54    2.81
   2 -10   6    4.65    2.89
   3  10   6   26.32    3.62
   3 -10   6   25.96    3.61
   4  10   6    1.26    3.13
   4 -10   6    4.20    2.89
   5  10   6   18.65    3.93
   5 -10   6   19.43    3.65
   6  10   6    6.12    3.86
   6 -10   6    5.01    3.33
  11  11  -6    8.14    3.91
  11 -11  -6   -0.26    3.13
  10 -11  -6    4.91    2.88
   9 -11  -6   -2.69    2.60
   8 -11  -6    3.66    2.62
   7  11  -6   24.38    3.46
   7 -11  -6   32.56    3.31
   6  11  -6   -0.81    2.79
   6 -11  -6   -1.08    2.12
  -6 -11   6    0.14    2.68
   5  11  -6   37.95    3.65
   5 -11  -6   29.34    3.00
  -5 -11   6   25.23    3.19
   4 -11  -6    1.88    2.12
  -4  11   6   -0.63    2.07
  -4 -11   6    1.65    2.55
   3 -11  -6    1.27    2.05
  -3  11   6    2.07    2.17
  -3 -11   6   -0.69    2.54
  -2  11   6    6.37    2.21
  -2 -11   6   12.97    2.86
  -1  11   6   27.22    3.00
  -1 -11   6   25.92    3.31
   0  11   6    3.02    2.56
   0 -11   6   -2.32    2.72
   1  11   6   24.11    3.23
   1 -11   6   23.22    3.43
   2  11   6   -2.83    2.90
   2 -11   6   -0.94    2.70
   3  11   6    5.11    3.23
   3 -11   6    7.28    3.20
   4  11   6    6.92    3.25
   4 -11   6   11.49    3.22
   5  11   6    0.98    3.68
   5 -11   6   -3.79    3.05
   6 -11   6    8.85    3.82
  11  12  -6    5.27    4.00
  11 -12  -6    0.44    3.26
  10 -12  -6   -0.88    3.04
   9 -12  -6    0.14    2.61
   8 -12  -6    1.28    2.55
   7 -12  -6   -0.93    2.24
   6 -12  -6    8.12    2.61
  -6 -12   6    4.34    2.82
   5 -12  -6    3.96    2.37
  -5 -12   6    7.65    2.78
   4 -12  -6    9.20    2.44
  -4  12   6    5.90    2.48
  -4 -12   6    7.09    2.74
  -3  12   6    2.58    2.26
  -3 -12   6    3.22    2.78
  -2  12   6   26.03    2.96
  -2 -12   6   22.41    3.30
  -1  12   6    1.78    2.20
  -1 -12   6    5.15    2.71
   0  12   6    3.89    2.22
   0 -12   6   -0.28    2.70
   1  12   6    4.00    2.32
   1 -12   6    8.48    2.75
   2  12   6    2.61    2.29
   2 -12   6    3.46    2.95
   3  12   6   -0.01    2.46
   3 -12   6    2.24    2.99
   4  12   6    1.00    2.60
   4 -12   6    1.10    3.17
   5  12   6    2.43    2.80
   5 -12   6    3.96    3.22
  10 -13  -6   -0.06    3.10
   9 -13  -6    6.31    2.99
   8 -13  -6    6.69    2.63
   7 -13  -6   21.45    3.20
   6 -13  -6    1.60    2.56
  -6 -13   6    6.43    2.88
   5 -13  -6   42.64    3.52
  -5 -13   6   39.09    3.75
   4 -13  -6    1.26    2.20
  -4  13   6   -1.91    2.44
  -4 -13   6   -2.83    2.69
  -3  13   6   26.79    3.13
  -3 -13   6   26.96    3.38
  -2  13   6    0.25    2.35
  -2 -13   6    1.73    2.74
  -1  13   6    8.23    2.47
  -1 -13   6    7.34    3.05
   0  13   6    4.38    2.39
   0 -13   6    2.45    2.92
   1  13   6   17.80    2.89
   1 -13   6   21.84    3.62
   2  13   6    9.73    2.61
   2 -13   6   13.34    3.29
   3  13   6    3.47    2.67
   3 -13   6    2.62    3.14
   4  13   6    5.87    2.78
   4 -13   6    4.73    3.24
   5 -13   6    0.48    3.46
  10 -14  -6   -1.05    3.15
   9 -14  -6    3.47    3.13
   8 -14  -6    4.07    2.72
   7 -14  -6   15.06    2.98
   6 -14  -6   14.64    3.06
  -6 -14   6   16.56    3.29
   5 -14  -6   -1.29    2.38
  -5 -14   6    0.89    2.83
  -4 -14   6    9.89    3.11
  -3  14   6    3.57    2.60
  -3 -14   6   -0.64    2.83
  -2  14   6   15.97    2.94
  -2 -14   6   13.14    3.34
  -1  14   6    2.63    2.50
  -1 -14   6   -0.56    2.90
   0  14   6    9.50    2.59
   0 -14   6   10.08    3.30
   1  14   6   12.13    2.74
   1 -14   6    8.24    3.30
   2  14   6   15.40    2.89
   2 -14   6   17.48    3.69
   3  14   6    5.44    2.66
   3 -14   6    3.62    3.25
   4 -14   6    4.23    3.79
   9 -15  -6    1.79    3.17
   8 -15  -6    1.69    2.88
   7 -15  -6    0.14    2.79
   6 -15  -6    5.92    2.82
  -6 -15   6    1.01    3.00
  -5 -15   6    1.53    3.03
  -4 -15   6    0.85    3.02
  -3  15   6   -4.94    2.69
  -3 -15   6   -2.81    3.05
  -2  15   6    2.13    2.83
  -2 -15   6    7.12    3.32
  -1  15   6   -1.36    2.45
  -1 -15   6    1.92    3.08
   0  15   6    2.61    2.47
   0 -15   6    2.98    3.15
   1  15   6    2.57    2.51
   1 -15   6    0.76    3.11
   2  15   6    1.03    3.01
   2 -15   6   -1.61    3.23
   3 -15   6   -4.30    3.44
   8 -16  -6    2.23    2.99
   7 -16  -6    1.52    2.77
   6 -16  -6   -0.14    2.79
  -6 -16   6    3.67    3.32
  -5 -16   6   -0.32    3.13
  -4 -16   6    7.10    3.31
  -3  16   6    4.75    2.96
  -3 -16   6    0.46    3.12
  -2  16   6   10.02    3.08
  -2 -16   6    8.81    3.17
  -1  16   6    2.98    3.05
  -1 -16   6    0.50    3.32
   0  16   6    3.96    2.82
   0 -16   6    6.47    3.52
   1  16   6    3.05    2.97
   1 -16   6   -1.87    3.15
   2  16   6   11.62    3.17
   2 -16   6   14.60    3.87
   7 -17  -6    4.90    3.08
  -6 -17   6   -0.47    3.57
  -5 -17   6    1.85    3.40
  -4 -17   6    6.55    3.56
  -3  17   6   20.84    3.38
  -3 -17   6   15.85    3.81
  -2  17   6   11.30    3.36
  -2 -17   6   -2.05    3.08
  -1  17   6    9.85    3.42
  -1 -17   6    7.71    3.68
   0  17   6    3.40    3.09
   0 -17   6   -2.12    3.29
   1  17   6   14.67    3.63
  -6 -18   6    0.26    3.71
  -5 -18   6    1.59    3.64
  -4 -18   6    6.95    3.88
  -3  18   6    1.38    3.15
  -3 -18   6   -4.79    3.23
  -2  18   6    8.76    3.52
  -1  18   6    1.70    3.44
  -2  19   6    5.01    3.45
  12   0  -7    0.28    3.21
  11   0  -7    5.51    2.82
  10   0  -7   -2.93    2.67
   9   0  -7   -0.72    2.43
   8   0  -7   -1.65    2.51
   7   0  -7   -0.93    2.37
   6   0  -7    0.23    2.22
   5   0  -7    3.39    2.30
  -5   0   7    1.80    2.06
   4   0  -7   -1.35    2.35
  -4   0   7   -1.73    2.10
   3   0  -7   -1.80    3.11
  -3   0   7    2.28    2.22
   2   0  -7   -1.98    2.76
  -2   0   7    1.03    2.13
   1   0  -7    4.00    2.74
  -1   0   7    1.69    2.34
   0   0  -7   -2.65    2.62
   0   0   7   -0.30    2.19
   1   0   7   -0.31    2.18
   2   0   7   -1.04    2.39
   3   0   7    0.61    2.65
   4   0   7    1.66    3.04
   5   0   7    1.87    3.16
   6   0   7   -1.50    3.35
  12   1  -7   12.64    3.48
  12  -1  -7   15.03    3.47
  11   1  -7   -4.43    2.79
  11  -1  -7   -2.01    2.80
  10   1  -7   -0.06    2.57
  10  -1  -7    3.94    2.91
   9   1  -7    9.41    2.94
   9  -1  -7    9.73    2.69
   8   1  -7   -0.77    2.35
   8  -1  -7    1.34    2.52
   7   1  -7   19.54    3.05
   7  -1  -7   14.46    2.96
   6   1  -7   -1.54    2.14
   6  -1  -7   -0.67    2.36
   5   1  -7    4.71    2.25
   5  -1  -7    4.59    2.39
  -5   1   7    6.95    2.11
  -5  -1   7    2.20    2.15
   4   1  -7    5.91    3.54
   4  -1  -7   -0.28    2.02
  -4   1   7   -1.44    1.95
  -4  -1   7   -1.36    2.08
   3   1  -7   63.98    4.18
   3  -1  -7   66.53    4.73
  -3   1   7   53.28    3.30
  -3  -1   7   53.39    3.38
   2   1  -7    0.04    2.57
   2  -1  -7    4.22    2.97
  -2   1   7   -0.66    2.00
  -2  -1   7    0.45    2.17
   1   1  -7   30.69    3.45
   1  -1  -7   32.51    3.44
  -1   1   7   26.13    2.86
  -1  -1   7   32.71    3.13
   0   1  -7    0.00    2.75
   0  -1  -7    2.15    2.69
   0   1   7   -1.14    2.15
   0  -1   7    4.05    2.52
   1   1   7    4.97    2.48
   1  -1   7    4.19    2.53
   2   1   7    2.70    2.57
   2  -1   7    0.97    2.44
   3   1   7    0.37    2.83
   3  -1   7   -1.50    2.57
   4   1   7    0.55    2.89
   4  -1   7    3.02    2.78
   5   1   7   -4.75    3.00
   5  -1   7    0.28    3.14
   6   1   7    0.22    3.20
   6  -1   7    3.63    3.58
  12   2  -7    4.41    3.18
  12  -2  -7    4.24    3.16
  11   2  -7   10.72    3.02
  11  -2  -7   13.39    3.28
  10   2  -7   14.90    2.99
  10  -2  -7   12.60    3.13
   9   2  -7    3.44    2.68
   9  -2  -7    4.85    2.86
   8   2  -7    4.75    2.72
   8  -2  -7    8.19    2.60
   7   2  -7    4.23    2.69
   7  -2  -7   -0.10    2.36
   6   2  -7   18.34    2.97
   6  -2  -7   18.85    2.91
   5   2  -7   -0.59    2.48
   5  -2  -7   -0.26    2.16
  -5   2   7    0.76    1.99
  -5  -2   7   -0.30    2.05
   4   2  -7   48.81    4.18
   4  -2  -7   37.60    3.26
  -4   2   7   40.90    2.98
  -4  -2   7   40.79    3.13
   3   2  -7    0.14    2.62
   3  -2  -7    1.77    2.37
  -3   2   7   -2.21    1.96
  -3  -2   7    1.13    2.25
   2   2  -7   60.89    4.14
   2  -2  -7   64.57    4.35
  -2   2   7   54.99    3.34
  -2  -2   7   61.58    3.68
   1   2  -7   15.25    3.12
   1  -2  -7   17.88    3.19
  -1   2   7   15.87    2.67
  -1  -2   7   19.74    2.87
   0  -2  -7    8.10    2.95
   0   2   7    3.58    2.43
   0  -2   7    6.47    2.41
   1   2   7   16.28    2.84
   1  -2   7    7.68    2.57
   2   2   7   22.43    3.21
   2  -2   7   20.61    3.05
   3   2   7   15.03    3.11
   3  -2   7   10.24    3.00
   4   2   7    3.99    2.83
   4  -2   7    3.16    2.88
   5   2   7    8.87    3.29
   5  -2   7    9.29    3.24
   6   2   7    1.99    3.29
   6  -2   7    1.18    3.59
  12   3  -7    2.76    3.28
  12  -3  -7    2.71    3.33
  11   3  -7   -4.18    2.76
  11  -3  -7   -0.36    2.86
  10   3  -7    0.84    2.76
  10  -3  -7    3.67    2.78
   9   3  -7   11.15    3.07
   9  -3  -7   10.95    2.93
   8   3  -7    2.37    2.53
   8  -3  -7    4.17    2.74
   7   3  -7    2.40    2.52
   7  -3  -7    4.16    2.26
   6   3  -7   32.22    3.39
   6  -3  -7   29.44    3.21
   5   3  -7    5.10    3.00
   5  -3  -7    7.56    2.32
  -5  -3   7    5.68    2.18
   4   3  -7    1.41    3.06
   4  -3  -7   -2.15    2.10
  -4   3   7    0.19    2.08
  -4  -3   7    1.03    2.12
   3   3  -7   16.95    3.16
   3  -3  -7   16.57    2.67
  -3   3   7   18.69    2.62
  -3  -3   7   18.51    2.69
   2   3  -7    3.72    2.87
   2  -3  -7    0.05    2.89
  -2   3   7    3.78    2.19
  -2  -3   7    2.99    2.38
   1   3  -7    1.38    2.85
   1  -3  -7    5.02    2.77
  -1   3   7   -1.79    2.19
  -1  -3   7    3.87    2.57
   0  -3  -7   -1.10    2.86
   0   3   7   -0.20    2.26
   0  -3   7    0.02    2.28
  -1  -3  -7    3.74    2.87
   1   3   7   10.54    2.81
   1  -3   7    6.88    2.75
   2   3   7   21.08    3.21
   2  -3   7   22.48    3.11
   3   3   7    4.60    2.60
   3  -3   7    2.51    2.71
   4   3   7    4.06    2.98
   4  -3   7    2.03    2.86
   5   3   7    5.72    3.28
   5  -3   7   -3.02    3.02
   6   3   7    1.96    3.58
   6  -3   7    0.67    3.46
  12   4  -7    1.71    3.17
  12  -4  -7   -5.11    3.11
  11   4  -7   -2.09    3.06
  11  -4  -7    1.83    2.92
  10   4  -7    1.95    2.82
  10  -4  -7   -0.55    2.63
   9   4  -7   10.78    3.08
   9  -4  -7   10.89    2.96
   8   4  -7    4.87    2.60
   8  -4  -7    6.22    2.58
   7   4  -7   -1.34    2.57
   7  -4  -7    2.07    2.31
   6   4  -7    3.15    3.31
   6  -4  -7   -0.42    2.24
   5   4  -7    7.71    3.02
   5  -4  -7    6.31    2.38
  -5  -4   7    4.62    2.21
   4   4  -7   -0.25    2.78
   4  -4  -7    0.38    2.20
  -4   4   7    1.00    2.01
  -4  -4   7   -0.61    2.21
   3   4  -7    1.67    2.74
   3  -4  -7    0.58    2.19
  -3   4   7    2.86    2.20
  -3  -4   7    2.54    2.29
   2   4  -7   20.24    3.28
   2  -4  -7   24.17    3.86
  -2   4   7   17.02    2.61
  -2  -4   7   21.41    2.83
   1   4  -7    1.88    2.75
   1  -4  -7   -0.68    2.84
  -1   4   7    1.93    2.20
  -1  -4   7   -2.70    2.45
   0  -4  -7   31.61    3.48
   0   4   7   33.44    3.32
   0  -4   7   28.31    3.14
  -1  -4  -7    9.91    3.03
   1   4   7    8.07    2.75
   1  -4   7    8.05    2.63
   2   4   7    2.94    2.77
   2  -4   7    1.42    2.57
   3   4   7    1.64    2.75
   3  -4   7    1.55    2.65
   4   4   7    1.93    2.94
   4  -4   7    0.13    2.95
   5   4   7   -0.69    3.05
   5  -4   7    4.90    3.16
   6   4   7    1.23    3.74
   6  -4   7   -4.02    3.56
  12  -5  -7    8.29    3.63
  11   5  -7   11.53    3.33
  11  -5  -7    7.10    3.11
  10   5  -7    6.06    2.84
  10  -5  -7    3.74    2.73
   9   5  -7   18.88    3.10
   9  -5  -7   18.87    3.18
   8   5  -7   15.40    3.12
   8  -5  -7   13.53    2.82
   7   5  -7   41.11    3.56
   7  -5  -7   32.44    3.39
   6   5  -7   25.50    3.66
   6  -5  -7   24.73    3.07
   5   5  -7   29.96    3.76
   5  -5  -7   29.40    3.09
  -5  -5   7   28.83    2.76
   4   5  -7   -4.59    2.66
   4  -5  -7   -0.35    2.11
  -4   5   7   -0.57    2.01
  -4  -5   7   -3.47    2.08
   3   5  -7   15.54    3.23
   3  -5  -7   11.44    2.48
  -3   5   7   13.75    2.43
  -3  -5   7   14.83    2.58
   2   5  -7    4.36    2.94
   2  -5  -7    6.37    2.42
  -2   5   7    6.64    2.21
  -2  -5   7   10.62    2.63
   1  -5  -7   65.88    4.18
  -1   5   7   55.59    3.61
  -1  -5   7   41.77    3.53
   0  -5  -7    6.14    2.88
   0   5   7    3.01    2.50
   0  -5   7    7.84    2.57
   1   5   7   17.54    2.91
   1  -5   7   10.48    2.95
   2   5   7   43.24    3.87
   2  -5   7   36.23    3.71
   3   5   7   -0.43    2.58
   3  -5   7    0.45    2.74
   4   5   7   20.35    3.60
   4  -5   7   18.74    3.35
   5   5   7    1.70    3.25
   5  -5   7   -2.23    3.07
   6   5   7    0.75    3.61
   6  -5   7    0.93    3.42
  12  -6  -7    2.64    3.36
  11  -6  -7    7.05    3.30
  10   6  -7    1.96    2.95
  10  -6  -7    6.12    3.02
   9   6  -7   -1.47    2.59
   9  -6  -7   -0.56    2.55
   8   6  -7   20.15    3.78
   8  -6  -7   17.74    2.99
   7   6  -7    1.08    3.04
   7  -6  -7    1.07    2.43
   6   6  -7   19.41    3.56
   6  -6  -7   16.45    2.80
   5   6  -7    5.73    2.94
   5  -6  -7    4.08    2.28
  -5  -6   7    1.51    2.44
   4   6  -7   19.31    3.29
   4  -6  -7   21.90    2.77
  -4   6   7   22.63    2.69
  -4  -6   7   16.92    2.71
   3   6  -7   -0.05    2.55
   3  -6  -7    1.66    2.10
  -3   6   7   -0.71    2.06
  -3  -6   7    2.56    2.40
   2   6  -7   21.60    3.50
   2  -6  -7   20.95    2.85
  -2   6   7   21.24    2.77
  -2  -6   7   15.27    2.79
   1  -6  -7    0.32    3.00
  -1   6   7   -1.35    2.18
  -1  -6   7   -2.87    2.43
   0  -6  -7   28.56    3.47
   0   6   7   28.76    3.13
   0  -6   7   28.12    3.31
   1   6   7   34.77    3.57
   1  -6   7   37.55    3.64
   2   6   7   -0.55    2.66
   2  -6   7   -0.62    2.62
   3   6   7    9.66    3.19
   3  -6   7   14.61    3.20
   4   6   7    0.39    2.99
   4  -6   7   -3.54    3.02
   5   6   7    1.74    3.31
   5  -6   7    0.23    3.04
   6  -6   7    1.55    3.68
  12  -7  -7    2.17    3.28
  11  -7  -7   -1.49    2.76
  10   7  -7    4.80    2.96
  10  -7  -7   -1.58    2.85
   9   7  -7   -0.74    3.40
   9  -7  -7    4.23    2.80
   8   7  -7    2.29    3.25
   8  -7  -7    1.83    2.52
   7   7  -7    3.42    2.97
   7  -7  -7    2.00    2.28
   6   7  -7   10.94    3.25
   6  -7  -7    8.69    2.54
   5   7  -7   18.08    3.38
   5  -7  -7   17.93    2.76
  -5  -7   7   22.57    2.99
   4   7  -7   -0.21    2.92
   4  -7  -7   -1.07    2.14
  -4   7   7    1.05    2.27
  -4  -7   7    0.83    2.53
   3   7  -7   -2.24    2.92
   3  -7  -7    0.94    2.09
  -3   7   7    2.63    2.27
  -3  -7   7    2.70    2.39
   2  -7  -7    1.44    2.22
  -2   7   7   -1.83    2.19
  -2  -7   7   -1.70    2.36
   1  -7  -7    8.07    3.28
  -1   7   7    9.72    2.54
  -1  -7   7    8.43    2.67
   0   7   7   -2.13    2.14
   0  -7   7    4.72    2.71
   1   7   7    7.75    2.54
   1  -7   7    6.59    2.91
   2   7   7    5.15    2.73
   2  -7   7    5.64    2.90
   3   7   7   -0.44    2.66
   3  -7   7    3.59    2.65
   4   7   7    2.16    3.10
   4  -7   7   -0.51    2.66
   5   7   7    7.43    3.27
   5  -7   7    5.35    3.34
  11  -8  -7    9.06    3.40
  10  -8  -7    5.45    2.80
   9   8  -7   13.25    3.66
   9  -8  -7    9.21    2.94
   8   8  -7   14.96    3.64
   8  -8  -7    8.41    2.77
   7   8  -7    0.46    3.09
   7  -8  -7   -0.27    2.31
   6   8  -7   22.56    3.53
   6  -8  -7   22.97    3.01
   5   8  -7   13.08    3.38
   5  -8  -7   16.22    2.64
  -5  -8   7    9.94    2.74
   4   8  -7   32.05    3.71
   4  -8  -7   35.33    3.20
  -4   8   7   39.65    3.22
  -4  -8   7   38.78    3.52
   3   8  -7    4.02    3.01
   3  -8  -7    1.50    2.22
  -3   8   7    1.83    2.37
  -3  -8   7    2.90    2.52
   2  -8  -7   19.63    2.72
  -2   8   7   16.39    2.79
  -2  -8   7   20.59    3.03
  -1   8   7    9.54    2.55
  -1  -8   7    8.59    2.79
   0   8   7   20.06    2.99
   0  -8   7   20.78    3.37
   1   8   7   18.23    3.00
   1  -8   7   16.28    3.04
   2   8   7   -0.44    2.46
   2  -8   7    6.78    2.87
   3   8   7   17.77    3.27
   3  -8   7   17.13    3.37
   4   8   7    1.93    3.24
   4  -8   7   -1.14    2.81
   5   8   7    6.51    3.90
   5  -8   7    5.61    3.27
  11  -9  -7    2.81    3.32
  10  -9  -7    2.54    2.87
   9   9  -7    7.18    3.55
   9  -9  -7    6.06    2.86
   8   9  -7    4.99    3.25
   8  -9  -7    2.66    2.49
   7   9  -7   20.02    3.58
   7  -9  -7   16.46    2.93
   6   9  -7    4.04    3.07
   6  -9  -7    6.56    2.43
  -6  -9   7    2.86    2.73
   5   9  -7    0.74    3.07
   5  -9  -7   -0.76    2.19
  -5  -9   7   -2.70    2.62
   4   9  -7    4.23    3.15
   4  -9  -7    2.66    2.29
  -4   9   7    0.86    2.51
  -4  -9   7    2.51    2.67
   3  -9  -7   23.91    2.90
  -3   9   7   18.39    2.88
  -3  -9   7   19.30    3.25
   2  -9  -7   -1.37    2.16
  -2   9   7   -2.75    2.42
  -2  -9   7    5.16    3.01
  -1   9   7  115.53    5.20
  -1  -9   7   98.99    5.19
   0   9   7   11.75    2.98
   0  -9   7   16.26    3.11
   1   9   7    0.61    2.80
   1  -9   7   -1.21    2.59
   2   9   7   16.51    3.52
   2  -9   7    7.10    3.07
   3   9   7    5.42    3.19
   3  -9   7    1.10    2.89
   4   9   7   -0.27    3.49
   4  -9   7    6.59    3.40
   5  -9   7    1.99    3.52
  11 -10  -7    0.12    3.33
  10 -10  -7    1.85    3.03
   9 -10  -7    1.52    2.75
   8  10  -7   -0.78    3.33
   8 -10  -7    2.44    2.49
   7  10  -7    2.67    3.27
   7 -10  -7    6.73    2.59
   6  10  -7    3.48    3.15
   6 -10  -7   -0.63    2.23
  -6 -10   7    2.79    2.82
   5  10  -7    3.38    3.29
   5 -10  -7    1.67    2.38
  -5 -10   7   -0.73    2.68
   4 -10  -7   -1.25    2.39
  -4  10   7    4.01    2.33
  -4 -10   7    2.07    2.67
   3 -10  -7    3.21    2.33
  -3  10   7   -1.18    2.66
  -3 -10   7    1.84    2.71
  -2  10   7    2.79    2.73
  -2 -10   7    0.46    2.79
  -1  10   7    3.03    2.70
  -1 -10   7    1.17    2.92
   0  10   7    4.71    3.00
   0 -10   7    3.59    2.86
   1  10   7   -1.09    2.70
   1 -10   7    4.45    3.02
   2  10   7   -2.83    2.90
   2 -10   7    0.99    2.82
   3  10   7    0.26    3.08
   3 -10   7    0.69    2.88
   4  10   7    2.86    3.54
   4 -10   7    5.98    3.50
  10 -11  -7    2.91    3.30
   9 -11  -7    3.17    2.98
   8 -11  -7    3.51    2.70
   7  11  -7    2.23    3.37
   7 -11  -7   -1.75    2.51
   6  11  -7    4.36    3.46
   6 -11  -7    0.79    2.41
  -6 -11   7   -1.36    2.89
   5 -11  -7   10.68    2.72
  -5 -11   7   11.19    3.07
   4 -11  -7   -2.18    2.34
  -4 -11   7    0.64    2.82
  -3  11   7   40.95    3.46
  -3 -11   7   40.01    3.98
  -2  11   7    5.24    2.64
  -2 -11   7    4.79    2.96
  -1  11   7    3.77    2.75
  -1 -11   7    6.83    2.93
   0  11   7    6.37    3.14
   0 -11   7    6.45    2.85
   1  11   7    7.92    3.30
   1 -11   7    1.78    2.98
   2  11   7    4.92    3.18
   2 -11   7    1.60    3.24
   3  11   7    3.12    3.53
   3 -11   7    6.63    3.48
  10 -12  -7   -3.22    2.98
   9 -12  -7   -0.15    3.19
   8 -12  -7    3.08    2.89
   7  12  -7   -1.35    3.54
   7 -12  -7    2.58    2.75
   6 -12  -7   13.53    2.92
  -6 -12   7   18.50    3.44
   5 -12  -7   -1.47    2.38
  -5 -12   7    1.32    3.01
   4 -12  -7   38.14    3.46
  -4 -12   7   37.80    3.88
  -3  12   7   -0.03    2.45
  -3 -12   7    1.01    2.78
  -2  12   7   12.53    2.80
  -2 -12   7   17.92    3.51
  -1  12   7    6.94    2.61
  -1 -12   7   10.01    3.20
   0  12   7    7.34    2.80
   0 -12   7    1.20    3.13
   1  12   7    1.87    3.00
   1 -12   7    2.53    3.33
   2  12   7   14.77    3.47
   2 -12   7    7.91    3.42
   3  12   7    3.57    3.63
   3 -12   7    1.08    3.41
   9 -13  -7    6.76    3.33
   8 -13  -7    1.48    2.99
   7 -13  -7    2.55    2.91
   6 -13  -7    9.46    2.88
  -6 -13   7   12.42    3.50
   5 -13  -7    1.60    2.54
  -5 -13   7   -0.57    3.18
  -4 -13   7   -1.52    2.87
  -3  13   7    6.63    2.74
  -3 -13   7    6.76    3.12
  -2  13   7    5.45    2.69
  -2 -13   7    1.99    3.12
  -1  13   7   -1.10    2.53
  -1 -13   7   -1.00    2.89
   0  13   7   -3.15    2.64
   0 -13   7    4.59    3.21
   1  13   7    0.25    2.48
   1 -13   7    4.84    3.15
   2  13   7    2.68    2.68
   2 -13   7   -0.91    3.52
   9 -14  -7    1.01    3.35
   8 -14  -7    3.91    3.21
   7 -14  -7    5.98    2.94
   6 -14  -7   -0.54    2.74
  -6 -14   7    4.88    3.49
  -5 -14   7    2.17    3.42
  -4 -14   7    5.31    3.36
  -3  14   7   -0.10    2.88
  -3 -14   7   -0.04    3.28
  -2  14   7    3.46    2.85
  -2 -14   7    1.42    3.17
  -1  14   7   -3.06    2.59
  -1 -14   7    1.10    3.06
   0  14   7    1.79    2.93
   0 -14   7    1.39    3.14
   1  14   7   -3.89    2.64
   1 -14   7    0.66    3.22
   8 -15  -7    1.85    3.22
   7 -15  -7   12.52    3.39
  -6 -15   7    0.59    3.61
  -5 -15   7   12.91    3.84
  -4 -15   7    0.28    3.58
  -3  15   7    9.17    3.22
  -3 -15   7   10.80    3.58
  -2  15   7    0.89    2.97
  -2 -15   7   -4.47    3.31
  -1  15   7   11.08    3.11
  -1 -15   7    8.24    3.68
   0  15   7    6.85    3.17
   0 -15   7    7.46    3.61
   7 -16  -7    6.33    3.31
  -6 -16   7    4.81    4.08
  -5 -16   7   -2.69    3.83
  -4 -16   7   11.60    3.76
  -3  16   7    3.75    3.25
  -3 -16   7    3.84    3.77
  -2  16   7    4.93    3.38
  -2 -16   7    5.38    3.76
  -1  16   7    3.60    3.34
  -2  17   7   -0.03    3.63
  12   0  -8   14.85    3.60
  11   0  -8   13.11    3.58
  10   0  -8   13.22    3.44
   9   0  -8   -1.73    2.67
   8   0  -8    2.16    2.91
   7   0  -8    4.05    2.79
   6   0  -8   23.98    3.22
   5   0  -8    2.58    2.50
   4   0  -8   68.00    4.87
  -4   0   8   58.90    3.67
   3   0  -8    7.38    3.11
  -3   0   8   10.16    2.56
   2   0  -8   41.27    3.86
  -2   0   8   34.26    3.40
   1   0  -8   39.14    3.96
  -1   0   8   44.51    3.75
   0   0   8    6.36    2.49
   1   0   8   18.37    3.23
   2   0   8   17.92    3.44
   3   0   8   -2.01    3.25
   4   0   8    2.06    3.56
  12   1  -8   -2.38    3.55
  12  -1  -8    0.44    3.52
  11   1  -8    0.50    3.31
  11  -1  -8   -1.92    3.20
  10   1  -8   -0.59    2.89
  10  -1  -8   -3.28    2.92
   9   1  -8    2.95    2.93
   9  -1  -8    3.36    3.01
   8   1  -8    1.76    2.92
   8  -1  -8    0.21    2.77
   7   1  -8    4.81    2.72
   7  -1  -8    1.44    2.74
   6   1  -8   -2.35    2.46
   6  -1  -8    0.85    2.46
   5   1  -8   20.45    3.85
   5  -1  -8   20.39    3.18
   4   1  -8    2.57    3.27
   4  -1  -8    1.63    3.68
  -4   1   8   -1.12    2.19
  -4  -1   8    6.51    2.54
   3   1  -8   44.23    4.17
   3  -1  -8   35.25    3.99
  -3   1   8   43.17    3.36
  -3  -1   8   35.47    3.29
   2   1  -8    4.53    2.78
   2  -1  -8    6.34    2.96
  -2   1   8    0.85    2.37
  -2  -1   8    3.41    2.48
   1   1  -8    5.06    3.15
   1  -1  -8    0.12    2.86
  -1   1   8    1.29    2.29
  -1  -1   8    2.01    2.57
   0  -1  -8    5.15    3.09
   0   1   8    8.13    2.82
   0  -1   8    4.46    2.76
   1   1   8    1.48    2.88
   1  -1   8   -0.92    2.76
   2   1   8   15.40    3.08
   2  -1   8    8.74    3.06
   3   1   8   -2.04    3.20
   3  -1   8   -0.46    3.07
   4   1   8   -1.42    3.13
   4  -1   8   -2.66    3.25
  11   2  -8    6.82    3.52
  11  -2  -8    6.40    3.39
  10   2  -8   -0.74    3.20
  10  -2  -8   -2.33    2.88
   9   2  -8   12.52    3.56
   9  -2  -8   10.13    3.11
   8   2  -8   20.09    3.50
   8  -2  -8   18.74    3.44
   7   2  -8    7.77    2.97
   7  -2  -8    4.35    2.88
   6   2  -8    1.33    3.66
   6  -2  -8    0.43    2.48
   5   2  -8    2.98    3.50
   5  -2  -8    5.21    2.41
  -5  -2   8    1.03    2.48
   4   2  -8    7.15    3.20
   4  -2  -8    2.50    2.30
  -4   2   8    6.36    2.54
  -4  -2   8   -0.08    2.52
   3   2  -8   -0.40    2.85
   3  -2  -8   -1.50    3.21
  -3   2   8   -0.73    2.39
  -3  -2   8    2.72    2.56
   2   2  -8   12.03    3.40
   2  -2  -8   15.74    3.23
  -2   2   8   14.47    2.82
  -2  -2   8   14.05    2.95
   1   2  -8   15.92    3.54
   1  -2  -8    9.90    3.20
  -1   2   8   10.92    2.83
  -1  -2   8   13.08    3.14
   0  -2  -8    6.91    3.14
   0   2   8    4.90    2.88
   0  -2   8    0.48    2.79
   1   2   8    1.88    2.97
   1  -2   8   -1.02    2.48
   2   2   8   -0.66    2.92
   2  -2   8    4.72    2.94
   3   2   8   -2.86    3.02
   3  -2   8   -3.57    2.81
   4   2   8    3.54    3.25
   4  -2   8   -2.50    3.43
  11   3  -8   14.32    3.61
  11  -3  -8    6.18    3.40
  10   3  -8   -5.70    2.88
  10  -3  -8    1.55    3.05
   9   3  -8   13.21    3.26
   9  -3  -8   15.50    3.30
   8   3  -8    4.93    3.20
   8  -3  -8    4.89    2.88
   7   3  -8   20.07    3.52
   7  -3  -8   23.53    3.35
   6   3  -8    0.93    3.15
   6  -3  -8   -1.83    2.40
   5   3  -8   43.86    4.24
   5  -3  -8   38.00    3.48
  -5  -3   8   43.66    3.47
   4   3  -8   14.84    3.33
   4  -3  -8    9.43    2.70
  -4   3   8   14.54    2.74
  -4  -3   8    8.57    2.75
   3   3  -8   34.47    3.89
   3  -3  -8   38.02    4.12
  -3   3   8   33.02    3.35
  -3  -3   8   35.36    3.46
   2   3  -8    0.34    2.85
   2  -3  -8   -0.45    3.07
  -2   3   8    2.39    2.43
  -2  -3   8    4.03    2.88
   1   3  -8   18.13    3.57
   1  -3  -8   15.50    3.31
  -1   3   8   19.62    3.14
  -1  -3   8   16.09    3.12
   0  -3  -8   10.85    3.17
   0   3   8   14.05    3.16
   0  -3   8    9.99    2.80
   1   3   8    2.86    2.88
   1  -3   8    2.74    2.85
   2   3   8   10.85    3.32
   2  -3   8   10.88    3.27
   3   3   8    2.58    3.36
   3  -3   8   -4.21    3.12
   4   3   8    6.72    3.51
   4  -3   8    8.96    3.71
  11   4  -8    6.22    3.45
  11  -4  -8    0.08    3.24
  10   4  -8    3.83    3.05
  10  -4  -8   12.38    3.25
   9   4  -8    0.90    2.95
   9  -4  -8    1.78    2.86
   8   4  -8   19.08    3.59
   8  -4  -8   12.37    3.01
   7   4  -8    3.66    3.48
   7  -4  -8    3.51    2.60
   6   4  -8   33.50    4.07
   6  -4  -8   28.77    3.45
   5   4  -8    0.83    3.13
   5  -4  -8    0.34    2.50
  -5  -4   8    1.97    2.59
   4   4  -8   50.54    4.37
   4  -4  -8   43.61    3.71
  -4   4   8   43.26    3.47
  -4  -4   8   53.29    3.78
   3   4  -8    5.72    3.10
   3  -4  -8    5.43    3.90
  -3   4   8   -0.08    2.62
  -3  -4   8    6.30    2.73
   2   4  -8   10.78    3.18
   2  -4  -8   12.27    3.47
  -2   4   8   16.47    2.86
  -2  -4   8   11.29    3.04
   1  -4  -8   -1.70    2.94
  -1   4   8    1.63    2.89
  -1  -4   8   -0.74    2.75
   0  -4  -8    6.49    3.11
   0   4   8    1.50    2.79
   0  -4   8    4.13    2.88
   1   4   8    3.20    3.11
   1  -4   8   -1.93    2.61
   2   4   8    4.93    3.19
   2  -4   8    4.27    2.86
   3   4   8   10.28    3.62
   3  -4   8   11.42    3.50
   4   4   8    5.43    3.51
   4  -4   8    2.85    3.25
  11   5  -8    2.25    3.43
  11  -5  -8   -3.44    3.02
  10   5  -8   -0.77    3.16
  10  -5  -8    0.54    3.15
   9   5  -8    2.89    3.24
   9  -5  -8    3.09    2.91
   8   5  -8   -1.16    3.30
   8  -5  -8   -1.30    2.72
   7   5  -8    4.52    3.29
   7  -5  -8    2.56    2.52
   6   5  -8    1.67    3.31
   6  -5  -8    3.32    2.42
   5   5  -8   -2.18    3.15
   5  -5  -8    1.32    2.43
  -5  -5   8   -0.86    2.64
   4   5  -8   -0.56    3.16
   4  -5  -8   -0.49    2.43
  -4   5   8   -0.87    2.38
  -4  -5   8    0.07    2.59
   3   5  -8   -1.17    2.99
   3  -5  -8    1.41    2.47
  -3   5   8   -1.60    2.35
  -3  -5   8   -1.70    2.68
   2   5  -8   -1.42    2.92
   2  -5  -8   -2.75    3.19
  -2   5   8    1.99    2.62
  -2  -5   8   -0.92    2.82
   1  -5  -8   -1.36    3.23
  -1   5   8    1.73    2.56
  -1  -5   8   -0.13    2.84
   0  -5  -8   -1.14    3.13
   0   5   8    0.00    2.71
   0  -5   8    1.19    2.78
   1   5   8    6.67    3.04
   1  -5   8    4.35    2.96
   2   5   8   -2.04    3.11
   2  -5   8    2.03    2.88
   3   5   8    0.97    3.29
   3  -5   8   -0.79    2.96
  11   6  -8    0.70    3.60
  11  -6  -8   -0.63    3.26
  10   6  -8    2.04    3.95
  10  -6  -8   -0.14    2.92
   9   6  -8   -3.50    3.62
   9  -6  -8    0.91    2.89
   8   6  -8   18.86    3.85
   8  -6  -8    7.08    2.92
   7   6  -8   -0.03    3.36
   7  -6  -8    0.97    2.52
   6   6  -8   24.33    3.92
   6  -6  -8   17.84    3.15
   5   6  -8   12.00    3.26
   5  -6  -8   13.54    2.90
  -5  -6   8   13.45    2.98
   4   6  -8   41.30    4.39
   4  -6  -8   32.44    3.44
  -4   6   8   35.32    3.25
  -4  -6   8   33.50    3.49
   3   6  -8   10.75    3.41
   3  -6  -8    7.05    2.65
  -3   6   8   10.90    2.72
  -3  -6   8    8.75    3.01
   2  -6  -8   26.14    3.92
  -2   6   8   24.23    3.25
  -2  -6   8   15.12    3.35
   1  -6  -8    5.28    3.33
  -1   6   8    3.25    2.87
  -1  -6   8   -1.20    2.68
   0   6   8   12.99    3.17
   0  -6   8   13.80    3.18
   1   6   8    2.64    2.99
   1  -6   8    5.96    3.19
   2   6   8    0.90    3.20
   2  -6   8    3.43    3.22
   3   6   8    0.03    3.25
   3  -6   8    9.67    3.50
  11  -7  -8   -0.35    3.01
  10   7  -8   -0.13    4.19
  10  -7  -8    7.28    3.30
   9   7  -8   15.58    4.17
   9  -7  -8   10.97    3.26
   8   7  -8   -3.63    3.43
   8  -7  -8    2.30    2.81
   7   7  -8   17.06    3.86
   7  -7  -8   13.91    3.00
   6   7  -8    5.64    3.52
   6  -7  -8    0.44    2.32
   5   7  -8   19.36    3.89
   5  -7  -8   15.19    2.80
  -5  -7   8   16.63    3.08
   4   7  -8   -3.34    3.23
   4  -7  -8   -1.89    2.34
  -4   7   8    1.72    2.53
  -4  -7   8    2.08    2.76
   3   7  -8   36.66    4.21
   3  -7  -8   31.22    3.36
  -3   7   8   34.80    3.40
  -3  -7   8   33.54    3.80
   2  -7  -8    1.62    3.57
  -2   7   8    4.40    2.70
  -2  -7   8    0.45    2.87
  -1   7   8   45.03    3.83
  -1  -7   8   41.42    3.98
   0   7   8   13.44    3.13
   0  -7   8   15.69    3.41
   1   7   8   10.38    3.23
   1  -7   8    6.69    3.28
   2   7   8    8.79    3.35
   2  -7   8    7.51    3.46
   3   7   8   -2.61    3.18
   3  -7   8    4.79    3.35
  10   8  -8    6.52    4.16
  10  -8  -8   -1.33    2.85
   9   8  -8    2.87    3.81
   9  -8  -8    1.26    3.03
   8   8  -8    5.26    3.71
   8  -8  -8    7.68    2.81
   7   8  -8    3.15    3.55
   7  -8  -8   -0.31    2.65
   6   8  -8    4.15    3.46
   6  -8  -8    3.27    2.56
   5   8  -8   -3.96    3.17
   5  -8  -8    2.13    2.42
  -5  -8   8   -1.21    2.85
   4   8  -8   -1.78    3.30
   4  -8  -8    2.07    2.49
  -4  -8   8    0.09    2.75
   3  -8  -8   -0.55    2.46
  -3   8   8   -0.75    2.76
  -3  -8   8    3.05    2.99
   2  -8  -8   24.50    4.16
  -2   8   8   27.26    3.42
  -2  -8   8   19.02    3.50
  -1   8   8    4.58    2.85
  -1  -8   8    2.19    2.89
   0   8   8    0.07    2.66
   0  -8   8    0.86    2.86
   1   8   8    3.84    2.85
   1  -8   8    8.07    3.41
   2   8   8    9.10    3.30
   2  -8   8   -0.69    3.28
  10  -9  -8    0.84    3.10
   9   9  -8   -4.20    3.76
   9  -9  -8   -0.76    3.10
   8   9  -8    2.11    3.67
   8  -9  -8   -1.72    2.73
   7   9  -8    7.50    3.61
   7  -9  -8    8.51    2.90
   6   9  -8    7.99    3.70
   6  -9  -8   -4.79    2.70
   5   9  -8   14.47    3.69
   5  -9  -8   13.71    3.07
  -5  -9   8   15.30    3.24
   4  -9  -8    4.91    2.67
  -4  -9   8   -4.15    2.87
   3  -9  -8    5.26    2.61
  -3   9   8    6.01    3.01
  -3  -9   8    2.59    3.09
  -2   9   8    3.33    3.05
  -2  -9   8    2.65    3.03
  -1   9   8    0.69    3.06
  -1  -9   8    4.53    3.20
   0   9   8    0.75    3.12
   0  -9   8   -2.35    3.11
   1   9   8   12.47    3.55
   1  -9   8    7.59    3.34
   2   9   8    3.81    3.32
   2  -9   8   -2.25    3.30
   9 -10  -8    0.81    3.03
   8  10  -8    6.06    3.98
   8 -10  -8    1.37    2.97
   7  10  -8    2.08    3.64
   7 -10  -8    2.19    2.80
   6  10  -8   23.54    4.11
   6 -10  -8   25.18    3.63
   5  10  -8   -0.04    3.34
   5 -10  -8    3.22    2.84
  -5 -10   8   -2.64    3.10
   4 -10  -8   27.90    3.50
  -4 -10   8   22.63    3.77
  -3  10   8    4.00    3.10
  -3 -10   8   -1.36    3.05
  -2  10   8   18.30    3.48
  -2 -10   8   12.89    3.24
  -1  10   8    5.76    3.25
  -1 -10   8    4.16    3.19
   0  10   8    6.65    3.33
   0 -10   8    6.65    3.43
   1  10   8   14.83    3.70
   1 -10   8    7.73    3.31
   9 -11  -8   -0.29    3.26
   8  11  -8   -0.75    3.86
   8 -11  -8    4.64    3.23
   7  11  -8   -0.22    3.94
   7 -11  -8    2.23    2.99
   6  11  -8    0.32    3.66
   6 -11  -8    3.25    2.76
   5 -11  -8    4.73    2.80
  -5 -11   8   14.21    3.48
  -4 -11   8    2.89    3.23
  -3  11   8   12.12    3.23
  -3 -11   8   11.96    3.48
  -2  11   8   17.35    3.58
  -2 -11   8    7.36    3.37
  -1  11   8    0.93    3.26
  -1 -11   8    6.72    3.46
   0  11   8    1.45    3.58
   0 -11   8   -3.56    3.28
   1  11   8    5.67    3.59
   1 -11   8   -1.83    3.49
   8 -12  -8    0.17    3.09
   7  12  -8    2.59    4.11
   7 -12  -8   -2.19    2.98
   6 -12  -8    3.82    2.84
   5 -12  -8    3.97    2.92
  -5 -12   8   -1.42    3.25
  -4 -12   8   -0.48    3.17
  -3  12   8    2.20    3.03
  -3 -12   8   -2.16    3.42
  -2  12   8    6.41    2.95
  -2 -12   8    5.30    3.31
  -1  12   8   -1.36    3.04
  -1 -12   8   -0.78    3.38
   0  12   8    6.40    3.69
   0 -12   8   -4.28    3.37
   8 -13  -8    2.97    3.21
   7 -13  -8   -2.20    3.17
   6 -13  -8    2.04    3.00
  -5 -13   8   12.05    3.90
  -4 -13   8    3.41    3.57
  -3  13   8   11.80    3.26
  -3 -13   8   10.98    3.85
  -2  13   8   13.49    3.40
  -2 -13   8   10.94    3.82
  -1  13   8   11.45    3.35
  -1 -13   8    6.87    3.80
   7 -14  -8    3.00    3.43
  -5 -14   8    4.65    3.81
  -4 -14   8   12.45    3.98
  -3 -14   8    9.35    3.84
  -2  14   8    4.09    3.38
  -1  14   8    7.96    3.44
  -2  15   8   -2.30    3.47
  10   0  -9   -6.13    3.17
   9   0  -9    1.46    3.07
   8   0  -9   -0.30    2.95
   7   0  -9    1.56    2.82
   6   0  -9    3.75    4.17
   5   0  -9   -1.95    3.46
   4   0  -9    4.46    3.34
  -4   0   9   -1.50    2.58
   3   0  -9    2.06    3.08
  -3   0   9    1.71    2.61
   2   0  -9   -1.99    3.27
  -2   0   9   -2.15    2.50
   1   0  -9   -0.45    3.29
  -1   0   9   -1.06    2.58
   0   0   9   -2.38    2.78
   1   0   9    2.38    3.05
  10   1  -9   -0.40    3.09
  10  -1  -9   -1.34    3.25
   9   1  -9    4.89    3.23
   9  -1  -9    3.86    3.11
   8   1  -9    1.82    3.20
   8  -1  -9    0.71    2.92
   7   1  -9   20.72    3.70
   7  -1  -9   20.78    3.40
   6   1  -9    2.45    4.01
   6  -1  -9   -2.00    2.77
   5   1  -9    9.05    3.48
   5  -1  -9    8.76    3.85
   4   1  -9   -2.80    3.21
   4  -1  -9   -1.53    3.27
  -4   1   9   -3.67    2.72
  -4  -1   9    0.54    2.67
   3   1  -9    5.11    3.39
   3  -1  -9    6.24    3.58
  -3   1   9   10.23    3.11
  -3  -1   9    3.19    2.77
   2   1  -9    0.67    3.28
   2  -1  -9    8.60    3.60
  -2   1   9    2.77    2.93
  -2  -1   9    5.98    2.82
   1   1  -9    0.21    3.20
   1  -1  -9    2.18    3.38
  -1   1   9    6.41    3.10
  -1  -1   9    2.38    2.86
   0   1   9    8.47    3.37
   0  -1   9   12.47    3.35
   1   1   9   -0.03    3.12
   1  -1   9    0.39    3.05
  10   2  -9    8.30    3.71
  10  -2  -9    2.89    3.34
   9   2  -9    4.95    3.33
   9  -2  -9   -0.81    3.18
   8   2  -9    5.48    3.34
   8  -2  -9    9.53    3.27
   7   2  -9   -0.90    3.59
   7  -2  -9   -0.17    2.91
   6   2  -9   10.88    3.81
   6  -2  -9   14.17    3.29
   5   2  -9   13.61    3.76
   5  -2  -9    9.35    4.41
   4   2  -9   29.10    3.88
   4  -2  -9   27.19    4.37
  -4   2   9   20.61    3.31
  -4  -2   9   26.53    3.50
   3   2  -9    2.08    3.43
   3  -2  -9    0.89    3.48
  -3   2   9    6.92    2.98
  -3  -2   9   -0.52    2.99
   2   2  -9   11.61    3.62
   2  -2  -9    3.75    3.42
  -2   2   9    9.03    3.15
  -2  -2   9   11.32    3.15
   1  -2  -9   11.37    3.66
  -1   2   9   10.21    3.10
  -1  -2   9   10.87    3.07
   0   2   9    1.67    3.07
   0  -2   9    0.84    2.93
   1   2   9    6.93    3.36
   1  -2   9    6.85    3.33
  10   3  -9    4.39    3.65
  10  -3  -9    0.15    3.26
   9   3  -9    1.71    3.50
   9  -3  -9   -1.65    2.99
   8   3  -9    4.61    3.78
   8  -3  -9   -1.27    2.94
   7   3  -9   -0.56    3.81
   7  -3  -9    4.47    2.80
   6   3  -9    2.96    3.71
   6  -3  -9   -2.80    2.78
   5   3  -9    6.33    3.42
   5  -3  -9   -0.51    2.64
   4   3  -9   -1.16    3.32
   4  -3  -9   -0.98    3.77
  -4   3   9    0.42    3.00
  -4  -3   9    1.91    3.18
   3   3  -9    0.82    3.25
   3  -3  -9    8.11    3.60
  -3   3   9    5.02    3.02
  -3  -3   9    1.87    3.22
   2   3  -9    1.83    3.30
   2  -3  -9   -0.63    3.27
  -2   3   9   -0.96    2.90
  -2  -3   9    5.92    3.22
   1  -3  -9   -0.55    3.38
  -1   3   9   -0.68    3.20
  -1  -3   9   -2.43    3.03
   0  -3  -9    2.68    3.26
   0   3   9   -0.11    3.08
   0  -3   9   -1.62    3.06
   1   3   9    5.65    3.52
   1  -3   9    2.33    3.38
  10   4  -9    2.45    3.45
  10  -4  -9    1.03    3.45
   9   4  -9    5.25    3.92
   9  -4  -9    0.44    3.09
   8   4  -9   -0.19    3.92
   8  -4  -9   -2.38    3.04
   7   4  -9   -3.67    3.39
   7  -4  -9    3.72    2.81
   6   4  -9    8.83    3.81
   6  -4  -9    7.14    3.01
   5   4  -9    4.30    3.47
   5  -4  -9   -1.83    2.82
   4   4  -9    6.99    3.42
   4  -4  -9    4.86    4.05
  -4  -4   9    6.32    3.33
   3   4  -9   10.49    3.44
   3  -4  -9   10.87    3.59
  -3   4   9    4.41    3.10
  -3  -4   9   12.23    3.32
   2  -4  -9    5.32    3.52
  -2   4   9   -0.51    2.90
  -2  -4   9    4.05    3.20
   1  -4  -9   -3.49    3.43
  -1   4   9   -5.62    2.97
  -1  -4   9   -0.91    3.21
   0   4   9    7.20    3.42
   0  -4   9    0.90    3.09
   1   4   9    2.27    3.35
   1  -4   9    1.13    3.44
  10   5  -9   -4.40    4.33
  10  -5  -9    3.31    3.26
   9   5  -9   -1.41    4.17
   9  -5  -9    7.44    3.33
   8   5  -9   -2.63    3.68
   8  -5  -9    1.39    2.90
   7   5  -9   12.03    4.02
   7  -5  -9    9.90    3.32
   6   5  -9    1.17    3.65
   6  -5  -9   -2.30    2.60
   5   5  -9   20.54    3.93
   5  -5  -9    9.84    3.12
   4   5  -9    0.88    3.38
   4  -5  -9    0.98    4.35
  -4  -5   9    5.55    3.37
   3   5  -9    4.96    3.68
   3  -5  -9    6.90    3.82
  -3   5   9    4.83    3.17
  -3  -5   9   13.44    3.37
   2  -5  -9   12.08    3.77
  -2   5   9    5.93    3.06
  -2  -5   9    9.79    3.35
   1  -5  -9    1.75    3.48
  -1   5   9   -0.05    2.97
  -1  -5   9    0.48    3.43
   0   5   9    2.29    3.38
   0  -5   9    2.75    3.27
   1   5   9    8.17    3.62
   1  -5   9    6.76    3.38
   9   6  -9    3.82    4.21
   9  -6  -9    3.76    3.30
   8   6  -9    7.24    4.13
   8  -6  -9    5.31    3.27
   7   6  -9    2.12    3.63
   7  -6  -9   -2.00    2.88
   6   6  -9    3.78    3.82
   6  -6  -9   11.14    3.27
   5   6  -9    1.04    3.81
   5  -6  -9    0.04    2.85
   4   6  -9   -0.04    3.49
   4  -6  -9    0.34    2.77
  -4  -6   9    2.71    3.26
   3   6  -9    1.27    3.50
   3  -6  -9    2.16    3.87
  -3   6   9   -2.36    2.93
  -3  -6   9    0.16    3.22
   2  -6  -9    1.76    3.51
  -2   6   9    2.74    3.10
  -2  -6   9   -0.85    3.36
  -1   6   9    4.98    3.40
  -1  -6   9   -1.83    3.36
   0   6   9    3.85    3.55
   0  -6   9   10.38    3.47
   1   6   9    3.33    3.55
   9   7  -9   -3.27    4.18
   9  -7  -9    0.53    2.98
   8   7  -9   -2.06    3.90
   8  -7  -9   -1.91    2.89
   7   7  -9   -1.34    3.49
   7  -7  -9   -2.49    2.98
   6   7  -9    6.09    4.01
   6  -7  -9   -0.92    2.85
   5   7  -9   -1.06    3.72
   5  -7  -9    1.08    2.93
   4   7  -9   -0.35    3.46
   4  -7  -9   -4.08    2.83
  -4  -7   9    0.51    3.32
   3  -7  -9   -2.30    3.93
  -3   7   9   -4.92    2.86
  -3  -7   9    3.13    3.49
  -2   7   9   -0.07    3.15
  -2  -7   9    1.14    3.34
  -1   7   9    2.92    3.14
  -1  -7   9    3.01    3.11
   0   7   9   -1.90    3.33
   0  -7   9    2.87    3.57
   9   8  -9    1.79    4.21
   9  -8  -9   -4.21    3.34
   8   8  -9    4.57    4.02
   8  -8  -9    1.76    3.34
   7   8  -9   -4.19    3.92
   7  -8  -9    2.50    2.99
   6   8  -9   13.42    4.22
   6  -8  -9   12.58    3.45
   5   8  -9   -5.97    3.89
   5  -8  -9    2.00    2.93
  -5  -8   9   -1.21    3.40
   4  -8  -9    9.68    3.09
  -4  -8   9    1.17    3.50
   3  -8  -9    0.87    4.26
  -3   8   9    7.14    3.47
  -3  -8   9    0.97    3.47
  -2   8   9    2.87    3.38
  -2  -8   9    1.30    3.37
  -1   8   9    0.91    3.32
  -1  -8   9    2.79    3.47
   0   8   9    4.35    3.61
   8   9  -9    5.37    4.46
   8  -9  -9    1.23    3.32
   7   9  -9    5.22    4.24
   7  -9  -9   13.97    3.51
   6   9  -9   -1.62    4.04
   6  -9  -9    1.84    2.97
   5   9  -9    3.81    3.95
   5  -9  -9    7.90    3.07
  -5  -9   9    2.95    3.52
   4  -9  -9    6.68    3.10
  -4  -9   9   15.30    3.79
  -3   9   9   10.39    3.68
  -3  -9   9   -2.81    3.57
  -2   9   9    5.22    3.69
  -2  -9   9    3.97    3.62
  -1   9   9    8.81    3.88
  -1  -9   9    4.77    3.51
   7  10  -9   -1.34    4.11
   7 -10  -9    2.07    3.25
   6  10  -9    0.52    4.22
   6 -10  -9    0.00    3.14
   5 -10  -9   -1.91    3.02
  -5 -10   9   -4.06    3.67
  -4 -10   9    1.87    3.87
  -3  10   9    2.19    3.78
  -3 -10   9    4.82    3.54
  -2  10   9    2.02    3.77
  -2 -10   9   -0.61    3.63
  -1  10   9   -1.11    3.87
   7  11  -9   -2.12    4.26
   7 -11  -9    1.75    3.33
   6 -11  -9   -0.30    3.17
   5 -11  -9    3.00    3.17
  -5 -11   9   -1.85    3.80
  -4 -11   9   -2.95    3.97
  -3 -11   9    8.04    4.01
  -2  11   9    0.59    3.97
  -5 -12   9    7.92    4.22
   8   0 -10    6.98    4.51
   7   0 -10   -2.93    4.48
   6   0 -10    9.81    4.36
   5   0 -10    0.76    3.96
   4   0 -10   10.40    3.81
   3   0 -10   -0.47    3.83
  -3   0  10    4.86    3.47
   2   0 -10   17.12    4.32
  -2   0  10   25.22    4.06
   8   1 -10    2.75    4.41
   8  -1 -10    2.16    3.47
   7   1 -10   -1.05    4.19
   7  -1 -10   -1.07    4.68
   6   1 -10    2.96    3.81
   6  -1 -10   -1.10    4.26
   5   1 -10   -0.86    3.54
   5  -1 -10    8.00    4.09
   4   1 -10    2.12    3.75
   4  -1 -10    2.33    3.65
   3   1 -10    2.75    3.78
   3  -1 -10    3.10    3.91
  -3   1  10   12.76    3.75
  -3  -1  10    5.24    3.35
   2   1 -10    3.90    3.86
   2  -1 -10    3.76    3.90
  -2   1  10    0.51    3.45
  -2  -1  10   -0.74    3.27
   8   2 -10    0.90    4.36
   8  -2 -10    2.92    3.39
   7   2 -10   -3.92    4.14
   7  -2 -10    1.33    3.21
   6   2 -10    5.10    3.91
   6  -2 -10   -0.36    4.45
   5   2 -10    1.75    3.84
   5  -2 -10   -5.05    3.99
   4   2 -10    5.72    3.97
   4  -2 -10    3.32    3.82
  -4  -2  10   -1.09    3.17
   3   2 -10   -2.86    3.74
   3  -2 -10   -0.43    3.65
  -3   2  10    7.26    3.65
  -3  -2  10    1.96    3.52
   2  -2 -10    0.91    3.57
  -2   2  10   -0.16    3.77
  -2  -2  10   -0.63    3.27
   1  -2 -10   -2.22    3.66
   8   3 -10    7.44    4.30
   8  -3 -10    0.82    3.47
   7   3 -10    4.70    4.26
   7  -3 -10    8.11    3.62
   6   3 -10    2.98    3.93
   6  -3 -10   -5.82    4.85
   5   3 -10    7.60    4.11
   5  -3 -10   17.53    4.42
   4   3 -10    0.49    3.71
   4  -3 -10    2.28    3.83
  -4  -3  10    4.85    3.40
   3   3 -10    1.60    3.83
   3  -3 -10    6.44    3.72
  -3   3  10   13.39    3.84
  -3  -3  10    7.42    3.69
   2  -3 -10    8.83    3.86
  -2   3  10   -1.16    3.75
  -2  -3  10   -4.95    3.49
   1  -3 -10    5.50    4.11
   8   4 -10    8.03    4.72
   8  -4 -10   12.97    3.86
   7   4 -10   -0.53    4.17
   7  -4 -10    0.36    3.33
   6   4 -10    6.80    4.17
   6  -4 -10    5.68    5.32
   5   4 -10   -4.25    3.85
   5  -4 -10    1.38    4.40
   4   4 -10    7.52    3.78
   4  -4 -10    8.92    4.11
  -4  -4  10    8.00    3.79
   3   4 -10   -0.08    3.81
   3  -4 -10    0.00    3.62
  -3   4  10    4.80    3.77
  -3  -4  10    1.99    3.73
   2  -4 -10   -6.02    3.88
  -2   4  10    2.96    3.68
  -2  -4  10    3.32    3.74
   7   5 -10   -6.24    4.27
   7  -5 -10    2.85    3.30
   6   5 -10    2.97    4.18
   6  -5 -10    2.35    3.19
   5   5 -10    4.32    3.93
   5  -5 -10    1.43    4.64
   4   5 -10    0.58    3.83
   4  -5 -10    2.61    4.01
  -4  -5  10    5.26    4.02
   3  -5 -10   -0.45    3.99
  -3   5  10    7.46    3.75
  -3  -5  10    8.02    4.03
   2  -5 -10    1.65    3.85
  -2   5  10   -1.14    3.64
   7   6 -10   -1.15    4.41
   7  -6 -10    0.89    3.53
   6   6 -10    1.72    4.45
   6  -6 -10    2.73    3.48
   5   6 -10   -0.25    4.20
   5  -6 -10   -0.84    4.89
   4   6 -10    2.95    4.07
   4  -6 -10   -3.36    4.19
  -4  -6  10    2.32    4.32
   3  -6 -10    5.29    3.97
  -3   6  10   -6.00    3.69
  -3  -6  10    6.08    4.11
   6   7 -10   -2.47    4.49
   6  -7 -10    1.07    3.42
   5   7 -10    2.40    4.40
   5  -7 -10    0.16    5.39
   4  -7 -10   -1.96    4.46
  -4  -7  10    6.48    4.31
   4  -8 -10   -1.65    4.64
   0   0   0    0.00    0.00
;
_shelx_hkl_checksum     99442
_shelx_res_file
;
    3n2con.res created by SHELXL-2014/7
TITL 2n3con in P2(1)/c
CELL 0.71073  10.4550  17.6621   7.9653  90.000 108.160  90.000
ZERR    4.00   0.0013   0.0023   0.0010   0.000   0.003   0.000
LATT  1
SYMM -X, 0.5+Y, 0.5-Z
SFAC C H N O CO
UNIT 44 44 20 24 4
TEMP 25
SIZE 0.23 0.27 0.32
omit -4 52
omit 1 0 0
omit 0 2 0
L.S. 8
ACTA
BOND $H
CONF
FMAP 2
PLAN 20
HTAB
EQIV $1 -x+1, -y+1, -z+1
EQIV $2 -x, -y+1, -z
EQIV $3 x, y, z+1
EQIV $4 x, -y+1/2, z+1/2
EQIV $5 -x, -y+1, -z+1
HTAB N2 O5_$1
HTAB C1 O2_$2
HTAB C6 O6_$3
HTAB C8 O3_$4
HTAB C9 O5_$4
RTAB A..A Co1 Co1_$4
MPLA 6 N1 C1 C2 C3 C4 C5
MPLA 6 C7 C8 N3 C9 C10 C11
MPLA 5 N2 O3 O2 O6 O5 Co1
MPLA 6 C7 C8 N3 C9 C10 C11
MPLA 6 C7_$4 C8_$4 N3_$4 C9_$4 C10_$4 C11_$4
MPLA 6 N1 C1 C2 C3 C4 C5
MPLA 6 N1_$5 C1_$5 C2_$5 C3_$5 C4_$5 C5_$5
WGHT    0.033100
FVAR       0.21760
CO1   5    0.271534    0.398597    0.264575    11.00000    0.04362    0.02646 =
         0.03191   -0.00048    0.01215    0.00061
N1    3    0.178808    0.487573    0.362853    11.00000    0.04234    0.02935 =
         0.03566   -0.00071    0.01199    0.00507
N2    3    0.360057    0.386247    0.551197    11.00000    0.03462    0.02762 =
         0.03701    0.00309    0.01315    0.00109
AFIX   3
H2N   2    0.439787    0.416427    0.576397    11.00000   -1.20000
AFIX   0
N3    3    0.390075    0.185974    0.694109    11.00000    0.04386    0.02928 =
         0.03181    0.00162    0.01474    0.00181
C1    1    0.121192    0.548402    0.270745    11.00000    0.05166    0.03876 =
         0.03976    0.00568    0.01571    0.01390
AFIX  43
H1    2    0.101743    0.547426    0.148600    11.00000   -1.20000
AFIX   0
C2    1    0.089252    0.612151    0.346788    11.00000    0.05396    0.03333 =
         0.05286    0.00658    0.01493    0.00973
AFIX  43
H2    2    0.051611    0.654082    0.278627    11.00000   -1.20000
AFIX   0
C3    1    0.114427    0.612472    0.527185    11.00000    0.04939    0.03726 =
         0.05626   -0.00968    0.01896    0.00764
AFIX  43
H3    2    0.094005    0.654952    0.582948    11.00000   -1.20000
AFIX   0
C4    1    0.169992    0.549492    0.624193    11.00000    0.04213    0.04187 =
         0.03704   -0.00648    0.01455    0.00422
AFIX  43
H4    2    0.186893    0.548763    0.745934    11.00000   -1.20000
AFIX   0
C5    1    0.200516    0.487011    0.537923    11.00000    0.03377    0.03109 =
         0.03591    0.00051    0.01332    0.00195
C6    1    0.260636    0.416256    0.630952    11.00000    0.04722    0.03522 =
         0.03505    0.00111    0.01638    0.00589
AFIX  23
H6A   2    0.304179    0.426755    0.755249    11.00000   -1.20000
H6B   2    0.190532    0.379005    0.621318    11.00000   -1.20000
AFIX   0
C7    1    0.417082    0.313996    0.610304    11.00000    0.03418    0.02936 =
         0.02640   -0.00050    0.00797   -0.00075
C8    1    0.341659    0.255858    0.649802    11.00000    0.03378    0.03218 =
         0.03953    0.00487    0.01424    0.00168
AFIX  43
H8    2    0.253340    0.265956    0.645255    11.00000   -1.20000
AFIX   0
C9    1    0.516249    0.172550    0.696709    11.00000    0.05801    0.03069 =
         0.04922    0.00657    0.01977    0.01199
AFIX  43
H9    2    0.550111    0.123752    0.722411    11.00000   -1.20000
AFIX   0
C10   1    0.598913    0.227342    0.663234    11.00000    0.04086    0.04318 =
         0.06987    0.01298    0.02758    0.01030
AFIX  43
H10   2    0.687024    0.215970    0.668945    11.00000   -1.20000
AFIX   0
C11   1    0.548927    0.298485    0.621618    11.00000    0.04380    0.03632 =
         0.05267    0.00381    0.02169   -0.00165
AFIX  43
H11   2    0.603532    0.336580    0.600843    11.00000   -1.20000
AFIX   0
N4    3    0.041820    0.327808    0.153856    11.00000    0.04670    0.03467 =
         0.04699   -0.00556    0.01667   -0.00069
O1    4   -0.074481    0.302869    0.094305    11.00000    0.05725    0.08812 =
         0.09596   -0.01371    0.01201   -0.02112
O2    4    0.085209    0.373354    0.065966    11.00000    0.06476    0.06667 =
         0.05868    0.00291    0.00741   -0.00844
O3    4    0.116617    0.309934    0.297808    11.00000    0.06416    0.06145 =
         0.06081   -0.00109    0.01660    0.00702
N5    3    0.387663    0.509027    0.141304    11.00000    0.05675    0.02905 =
         0.04282   -0.00227    0.02270   -0.00878
O4    4    0.424800    0.564123    0.073831    11.00000    0.10197    0.05898 =
         0.06615    0.01298    0.02848   -0.02442
O5    4    0.440719    0.491247    0.296219    11.00000    0.06698    0.04427 =
         0.03815    0.00425    0.01552   -0.00908
O6    4    0.287740    0.470595    0.051803    11.00000    0.06309    0.05020 =
         0.04234   -0.00487    0.01730   -0.01012
HKLF 4
REM  2n3con in P2(1)/c
REM R1 =  0.0405 for    1695 Fo > 4sig(Fo)  and  0.0880 for all    2737 data
REM    208 parameters refined using      0 restraints
END
WGHT      0.0331      0.0000
REM Instructions for potential hydrogen bonds
HTAB N2 O5_$1
HTAB C1 O2_$2
HTAB C6 O6_$3
HTAB C8 O3_$4
HTAB C9 O5_$4
REM Highest difference peak  0.260,  deepest hole -0.312,  1-sigma level  0.064
Q1    1   0.7389  0.1354  0.5917  11.00000  0.05    0.26
Q2    1   0.1980  0.3940  0.5860  11.00000  0.05    0.26
Q3    1   0.5806  0.3250  0.5677  11.00000  0.05    0.24
Q4    1   0.4244  0.2980  0.6914  11.00000  0.05    0.23
Q5    1   0.3977  0.4074  0.5664  11.00000  0.05    0.23
Q6    1   0.4861  0.5146  0.0517  11.00000  0.05    0.22
Q7    1   0.5992  0.1946  0.6625  11.00000  0.05    0.22
Q8    1   0.3280  0.3984  0.5961  11.00000  0.05    0.22
Q9    1   0.1230  0.5069  0.5367  11.00000  0.05    0.22
Q10   1   0.7652  0.2409  0.8155  11.00000  0.05    0.22
Q11   1   0.1630  0.5703  0.1164  11.00000  0.05    0.22
Q12   1   0.2658  0.5355  0.0992  11.00000  0.05    0.22
Q13   1   0.3292  0.4069  0.4448  11.00000  0.05    0.22
Q14   1   0.3450  0.2892  0.5642  11.00000  0.05    0.22
Q15   1   0.4632  0.5423  0.3350  11.00000  0.05    0.21
Q16   1   0.0206  0.3166  0.0703  11.00000  0.05    0.21
Q17   1   0.2673  0.6014  0.0933  11.00000  0.05    0.21
Q18   1   0.5389  0.5047  0.4161  11.00000  0.05    0.20
Q19   1   0.2167  0.6167  0.3224  11.00000  0.05    0.20
Q20   1   0.2057  0.6379  0.1743  11.00000  0.05    0.20
;
_shelx_res_checksum     62634
data_New_Global_Publ_Block
_journal_date_recd_electronic     2017-09-06
_journal_date_accepted     2017-10-12
_journal_name_full     'Acta Crystallographica, Section E'
_journal_year     2017
_journal_volume     73
_journal_issue     11
_journal_page_first     1696
_journal_page_last     1699
_journal_paper_category     GM
_journal_paper_doi     10.1107/S205698901701475X
_journal_coeditor_code     NK2241
loop_
    _publ_contact_author_name
    _publ_contact_author_address
    _publ_contact_author_email
    _publ_contact_author_fax
    _publ_contact_author_phone
    'Park, Ki-Min'
;
Research institute of Natural Science, Gyeongsang National University,
Jinju 52828, Republic of Korea
;
 'kmpark@gnu.ac.kr' '+82-55-753-7614' '+82-55-772-2788'
    'Kang, Youngjin'
;
Division of Science Education, Kangwon National University,
Chuncheon 24341, Republic of Korea
;
 'kangy@kangwon.ac.kr' '+82-33-259-5600' '+82-33-250-6737'
_publ_section_title
;\
Crystal structure of a Co^II^ coordination polymer with a dipyridyl ligand:
<i>catena</i>-poly[[bis(nitrato-\k^2^<i>O</i>,<i>O'</i>)cobalt(II)]-\m-\
<i>N</i>-(pyridin-2-ylmethyl)pyridine-3-amine-\k^3^<i>N</i>,<i>N</i>':\
<i>N</i>'']
;
_publ_section_title_footnote     .
loop_
    _publ_author_name
    _publ_author_footnote
    _publ_author_address
    'Moon, Suk-Hee' .
;
Department of Food and Nutrition,
Kyungnam College of Information and Technology,
Busan 47011, Republic of Korea
;
    'Kang, Youngjin' .
;
Division of Science Education, Kangwon National University, Chuncheon 24341,
Republic of Korea
;
    'Park, Ki-Min' .
;
Research institute of Natural Science, Gyeongsang National University,
Jinju 52828, Republic of Korea
;
_publ_section_synopsis
;
The Co^II^ atom in the title compound is seven-coordinate, being bound to two
pyridine N atoms, one amine N atom and four O atoms to form a distorted
pentagonal--bipyramidal environment. Each dipyridyl-type ligand links the
Co^II^ atoms into polymeric zigzag chains, which are connected <i>via</i>
intermolecular \p--\p stacking interactions and N/C---H...O hydrogen bonds.
;
