# Supplementary material for: Crystal structure of a CoII coordination polymer with a dipyridyl ligand: catena-poly[[bis­(nitrato-κ2 O,O′)cobalt(II)]-μ-N-(pyridin-2-ylmeth­yl)pyridine-3-amine-κ3 N,N′:N′′]
Source: Acta Crystallogr E Crystallogr Commun. 2017 Oct 20;73(Pt 11):1696–9. doi: 10.1107/S205698901701475X (PMC5683493; doi:10.1107/S205698901701475X)
Supplement: Supplementary file 2 [file e-73-01696-Isup2.hkl]

data_I                                                                          
_shelx_title ' 2n3con in P2(1)/c'                                               
_shelx_refln_list_code          4                                               
_shelx_F_calc_maximum      145.20                                               
_exptl_crystal_F_000       748.00                                               
_reflns_d_resolution_high  0.8108                                               
                                                                                
loop_                                                                           
 _space_group_symop_operation_xyz                                               
 'x, y, z'                                                                      
 '-x, y+1/2, -z+1/2'                                                            
 '-x, -y, -z'                                                                   
 'x, -y-1/2, z-1/2'                                                             
                                                                                
_cell_length_a    10.4550                                                       
_cell_length_b    17.6621                                                       
_cell_length_c     7.9653                                                       
_cell_angle_alpha  90.000                                                       
_cell_angle_beta  108.160                                                       
_cell_angle_gamma  90.000                                                       
                                                                                
_shelx_F_squared_multiplier     1.000                                           
                                                                                
loop_                                                                           
 _refln_index_h                                                                 
 _refln_index_k                                                                 
 _refln_index_l                                                                 
 _refln_F_squared_calc                                                          
 _refln_F_squared_meas                                                          
 _refln_F_squared_sigma                                                         
 _refln_observed_status                                                         
   2   0   0       1099.21       1196.23        78.88 o                         
   3   0   0         27.81         11.72        25.13 o                         
   4   0   0       1122.77       1313.78       108.03 o                         
   5   0   0       1670.24       1342.41       147.41 o                         
   6   0   0       6816.21       7110.45       601.90 o                         
   7   0   0       1133.43       1059.98        68.00 o                         
   8   0   0         62.29        127.77        51.74 o                         
   9   0   0        911.34        861.67        78.99 o                         
  10   0   0          4.50        -16.05        65.05 o                         
  11   0   0        577.44        646.46        85.96 o                         
  12   0   0          0.01        -34.21        74.97 o                         
   1   1   0      11198.38       9837.69       923.86 o                         
   2   1   0       2292.13       2366.74        25.67 o                         
   3   1   0       4203.43       4183.97       138.36 o                         
   4   1   0       2683.24       2757.61       133.44 o                         
   5   1   0         41.83         18.13        15.42 o                         
   6   1   0          7.98         -3.08        15.36 o                         
   7   1   0        423.90        474.35        28.54 o                         
   8   1   0        562.82        578.02        47.08 o                         
   9   1   0        156.98        159.29        42.54 o                         
  10   1   0         42.62         39.92        44.62 o                         
  11   1   0         10.84         -4.37        51.43 o                         
  12   1   0        135.87        178.99        96.73 o                         
   1   2   0          0.08         13.08         7.76 o                         
   2   2   0      12832.58      12854.53       136.84 o                         
   3   2   0       1935.74       2067.77        54.66 o                         
   4   2   0       1118.30       1121.09        42.22 o                         
   5   2   0         87.78         85.61        15.16 o                         
   6   2   0          3.41         12.89        16.17 o                         
   7   2   0        783.09        785.15        34.23 o                         
   8   2   0         19.26         20.50        61.46 o                         
   9   2   0        130.82        177.79        41.93 o                         
  10   2   0          9.00          0.10        43.30 o                         
  11   2   0        217.73        182.01        52.64 o                         
  12   2   0         14.63        -65.18        54.10 o                         
   1   3   0       8088.56       8047.48       261.56 o                         
   2   3   0       4018.33       4202.01        60.02 o                         
   3   3   0      12840.62      12237.96       327.36 o                         
   4   3   0       2735.69       2454.01        49.99 o                         
   5   3   0       5611.49       5528.07       176.77 o                         
   6   3   0        643.07        678.35        26.95 o                         
   7   3   0        283.57        324.59        26.22 o                         
   8   3   0        875.30        859.75       102.01 o                         
   9   3   0         76.24         61.66        42.02 o                         
  10   3   0        924.48        936.85        61.53 o                         
  11   3   0          3.96        -16.81        52.48 o                         
  12   3   0        101.61        107.74        58.01 o                         
   0   4   0        872.18        749.74        29.99 o                         
   1   4   0       4426.71       4677.10       135.89 o                         
   2   4   0        726.55        674.28        17.40 o                         
   3   4   0       1560.37       1669.82        27.96 o                         
   4   4   0       1827.37       1732.87        26.97 o                         
   5   4   0       5516.94       5485.23       246.73 o                         
   6   4   0       1787.34       1739.32        45.39 o                         
   7   4   0        103.79        123.48        24.90 o                         
   8   4   0        900.26        889.64        52.85 o                         
   9   4   0        256.36        298.37        45.67 o                         
  10   4   0         41.26         45.14        47.11 o                         
  11   4   0        187.46        201.76        50.97 o                         
  12   4   0          0.10         76.77        58.95 o                         
   1   5   0        250.44        257.50        16.36 o                         
   2   5   0        171.62        133.99        16.07 o                         
   3   5   0       5007.30       4989.69        83.77 o                         
   4   5   0        360.15        371.53        17.96 o                         
   5   5   0         10.89         -3.92        15.26 o                         
   6   5   0        260.94        253.24        20.00 o                         
   7   5   0        191.19        188.81        25.55 o                         
   8   5   0        199.31        168.72        55.44 o                         
   9   5   0          0.21        -26.65        41.54 o                         
  10   5   0          2.75        -11.55        45.77 o                         
  11   5   0          1.45         38.85        74.66 o                         
   0   6   0        136.03        180.44        19.18 o                         
   1   6   0         44.31         17.21        12.24 o                         
   2   6   0      10319.64      10722.42       156.29 o                         
   3   6   0       2813.48       3071.20        83.16 o                         
   4   6   0       1499.32       1518.97        52.62 o                         
   5   6   0       1968.05       1958.69        33.70 o                         
   6   6   0        426.84        434.73        23.41 o                         
   7   6   0        547.86        559.95        31.76 o                         
   8   6   0        458.84        426.04        46.67 o                         
   9   6   0         90.18        133.64        45.54 o                         
  10   6   0        144.80        145.06        49.90 o                         
  11   6   0        171.20        221.54        56.29 o                         
   1   7   0       4136.47       4154.47        62.50 o                         
   2   7   0        984.13       1016.72        27.09 o                         
   3   7   0       4583.75       4626.55       211.78 o                         
   4   7   0       1290.00       1293.03        33.87 o                         
   5   7   0        722.48        726.61        38.77 o                         
   6   7   0        797.24        766.39        44.10 o                         
   7   7   0        109.66        118.87        26.26 o                         
   8   7   0         17.11         26.36        38.17 o                         
   9   7   0        454.39        455.14        52.09 o                         
  10   7   0        597.65        668.77        59.62 o                         
  11   7   0        127.51        132.33        53.07 o                         
   0   8   0        369.42        428.20        25.98 o                         
   1   8   0          2.30        -18.46        15.14 o                         
   2   8   0       3380.94       3595.72        77.34 o                         
   3   8   0        565.98        595.58        33.14 o                         
   4   8   0         46.29         69.00        17.50 o                         
   5   8   0         38.29         47.18        19.29 o                         
   6   8   0          1.43         -1.02        20.45 o                         
   7   8   0        112.51        155.66        26.47 o                         
   8   8   0         12.30          8.44        39.65 o                         
   9   8   0          2.01        -32.60        41.53 o                         
  10   8   0          0.03         20.06        46.29 o                         
  11   8   0        179.41        196.26        54.35 o                         
   1   9   0        520.85        550.36        37.83 o                         
   2   9   0        127.47        161.48        17.26 o                         
   3   9   0        389.38        364.55        16.67 o                         
   4   9   0         61.27         82.08        18.97 o                         
   5   9   0         56.41         92.28        20.92 o                         
   6   9   0         92.52         89.71        21.63 o                         
   7   9   0       1274.93       1300.83        76.54 o                         
   8   9   0        778.77        798.41        56.00 o                         
   9   9   0         96.23        154.20        45.57 o                         
  10   9   0          9.58        -18.49        46.24 o                         
  11   9   0         16.96         75.49        50.70 o                         
   0  10   0      13673.61      14138.95       183.53 o                         
   1  10   0        375.19        451.28        27.42 o                         
   2  10   0       1667.19       1637.00        38.45 o                         
   3  10   0        217.56        211.87        19.88 o                         
   4  10   0        789.55        773.45        22.62 o                         
   5  10   0        226.62        274.05        23.67 o                         
   6  10   0       2355.83       2308.66        54.25 o                         
   7  10   0        414.60        410.72        54.84 o                         
   8  10   0         76.00         67.02        31.82 o                         
   9  10   0        328.34        308.99        51.87 o                         
  10  10   0          0.19          6.71        55.75 o                         
   1  11   0       3262.46       3080.46        72.78 o                         
   2  11   0        385.45        432.64        27.28 o                         
   3  11   0       1392.72       1390.35        35.43 o                         
   4  11   0         97.79        103.22        19.11 o                         
   5  11   0        156.96        159.20        20.96 o                         
   6  11   0        183.98        178.36        22.61 o                         
   7  11   0         63.19         48.78        22.31 o                         
   8  11   0        377.47        383.04        31.90 o                         
   9  11   0          0.23        -20.76        40.68 o                         
  10  11   0        181.99        134.31        49.22 o                         
   0  12   0        186.73        102.64        41.82 o                         
   1  12   0        801.64        824.27        33.38 o                         
   2  12   0        118.01         88.01        23.13 o                         
   3  12   0        117.58        109.24        24.82 o                         
   4  12   0        634.12        647.98        26.73 o                         
   5  12   0        285.30        267.19        23.30 o                         
   6  12   0          1.53         -3.39        23.05 o                         
   7  12   0          2.79         26.84        26.40 o                         
   8  12   0          5.73         37.26        29.42 o                         
   9  12   0         90.84         64.08        47.22 o                         
  10  12   0          1.54        -34.65        46.98 o                         
   1  13   0       6220.99       6285.11       139.81 o                         
   2  13   0        237.37        268.46        27.24 o                         
   3  13   0        851.18        852.37        36.64 o                         
   4  13   0          3.85          3.37        19.44 o                         
   5  13   0        811.83        859.45        31.03 o                         
   6  13   0        303.05        346.72        30.00 o                         
   7  13   0          1.66         -8.29        26.57 o                         
   8  13   0        605.74        597.71        42.45 o                         
   9  13   0         16.14        -19.18        47.12 o                         
   0  14   0       3818.87       3957.76       116.16 o                         
   1  14   0         32.05          9.30        28.11 o                         
   2  14   0        995.59       1043.79        39.51 o                         
   3  14   0        543.37        561.11        45.11 o                         
   4  14   0        198.12        228.12        25.70 o                         
   5  14   0       1114.86       1164.93        36.94 o                         
   6  14   0        125.24        133.28        28.37 o                         
   7  14   0         75.73        100.33        30.54 o                         
   8  14   0        237.56        282.70        33.81 o                         
   9  14   0        130.48        146.42        51.93 o                         
   1  15   0          3.75         45.04        30.84 o                         
   2  15   0       1304.94       1132.26        98.94 o                         
   3  15   0        169.70        188.23        30.14 o                         
   4  15   0        186.90        197.75        27.42 o                         
   5  15   0         18.05         16.27        23.90 o                         
   6  15   0        248.50        250.41        32.23 o                         
   7  15   0         83.85         50.87        34.02 o                         
   8  15   0         36.38         35.78        34.40 o                         
   0  16   0         59.83         97.99        46.46 o                         
   1  16   0         17.66         30.49        31.66 o                         
   2  16   0       1201.04       1247.90        56.17 o                         
   3  16   0        179.61        230.92        59.45 o                         
   4  16   0       1540.27       1567.02        46.14 o                         
   5  16   0        403.38        446.98        34.65 o                         
   6  16   0         41.25         -6.36        29.57 o                         
   7  16   0        169.12        129.20        33.68 o                         
   8  16   0         39.04         15.43        53.86 o                         
   1  17   0         77.00         73.62        44.67 o                         
   2  17   0        370.18        388.46        42.02 o                         
   3  17   0       1131.23       1156.24        69.17 o                         
   4  17   0        515.53        503.32        38.87 o                         
   5  17   0        441.48        434.53        35.44 o                         
   6  17   0        118.63        176.44        39.95 o                         
   7  17   0         71.04        106.76        35.34 o                         
   0  18   0        538.16        472.44        63.57 o                         
   1  18   0          3.46        -60.68        35.02 o                         
   2  18   0          4.09          1.20        38.97 o                         
   3  18   0          5.34        106.50        41.92 o                         
   4  18   0          5.01         38.36        32.61 o                         
   5  18   0          5.07         34.36        41.82 o                         
   6  18   0          8.30        -27.09        48.89 o                         
   1  19   0        113.49         96.27        39.72 o                         
   2  19   0        177.06        184.48        43.12 o                         
   3  19   0         35.83         89.55        69.06 o                         
   4  19   0         77.58         17.78        35.89 o                         
   5  19   0         16.34         24.34        47.69 o                         
   0  20   0        458.46        493.77        74.76 o                         
   1  20   0          3.63        -11.41        39.51 o                         
   2  20   0        485.09        611.39        72.97 o                         
   3  20   0         12.40         37.61        43.97 o                         
   4  20   0        105.86        132.05        39.94 o                         
   1  21   0        155.87        206.40        47.18 o                         
   2  21   0         19.36         76.89        85.01 o                         
   3  21   0        375.02        390.30        53.76 o                         
 -12   1   1        121.52        173.26        54.85 o                         
 -11   1   1         22.20         -5.22        48.89 o                         
 -10   1   1        131.77         78.50        44.41 o                         
  -9   1   1          5.15          4.97        36.84 o                         
  -8   1   1        710.53        644.21        46.83 o                         
  -7   1   1        583.68        504.03        40.25 o                         
  -6   1   1       3858.76       3701.33       123.76 o                         
  -5   1   1        898.33        823.70        51.42 o                         
  -4   1   1        924.88       1025.53        47.03 o                         
  -3   1   1       5787.50       6164.12       156.62 o                         
  -2   1   1        973.89       1048.44        25.35 o                         
  -1   1   1       9342.24       9303.28        88.07 o                         
   0   1   1       1425.88       1536.24       111.62 o                         
   1   1   1      21083.32      20343.56      1643.40 o                         
   2   1   1       3546.31       3424.56       106.92 o                         
   3   1   1       1317.97       1160.27        36.73 o                         
   4   1   1        217.14        203.01        16.51 o                         
   5   1   1       3497.21       3348.11       122.36 o                         
   6   1   1        360.62        342.40        21.41 o                         
   7   1   1        711.48        679.69        37.13 o                         
   8   1   1        554.25        600.06        48.89 o                         
   9   1   1         67.79         67.48        43.33 o                         
  10   1   1        228.45        250.67        52.04 o                         
  11   1   1         82.69         31.44        53.57 o                         
 -12   2   1          0.00          6.65        51.52 o                         
 -11   2   1         59.99         74.88        47.93 o                         
 -10   2   1          7.96         59.22        44.14 o                         
  -9   2   1        885.30        886.52        53.45 o                         
  -8   2   1        434.99        440.50        42.40 o                         
  -7   2   1        570.27        555.87        43.93 o                         
  -6   2   1        284.62        284.11        14.88 o                         
  -5   2   1       1963.30       2070.32        53.53 o                         
  -4   2   1        863.85        877.58        14.72 o                         
  -3   2   1          1.73         12.43         7.97 o                         
  -2   2   1      18847.57      18658.76       417.03 o                         
  -1   2   1        811.68        823.59        26.29 o                         
   0   2   1      15726.71      16081.16       243.61 o                         
   1   2   1          2.42          0.55         9.99 o                         
   2   2   1        357.02        434.26        15.16 o                         
   3   2   1       1296.45       1289.37        62.07 o                         
   4   2   1       5525.32       5157.67       152.14 o                         
   5   2   1       1539.56       1518.55        48.98 o                         
   6   2   1       1043.95       1039.08        28.48 o                         
   7   2   1        683.32        716.74        27.77 o                         
   8   2   1         88.87        102.13        45.41 o                         
   9   2   1       1078.37       1106.79        93.88 o                         
  10   2   1          1.47         74.18        50.00 o                         
  11   2   1        212.38        255.76        56.28 o                         
 -12   3   1         36.15         21.42        53.23 o                         
 -11   3   1          5.38        -11.50        48.30 o                         
 -10   3   1          8.16         45.64        61.88 o                         
  -9   3   1          4.39         -2.46        37.03 o                         
  -8   3   1         30.13         22.27        36.12 o                         
  -7   3   1       1226.25       1193.94        49.57 o                         
  -6   3   1         84.11        105.50        14.43 o                         
  -5   3   1        499.33        486.23        15.73 o                         
  -4   3   1       3926.07       3989.28        89.34 o                         
  -3   3   1       4535.22       4764.60        59.82 o                         
  -2   3   1       3487.58       3625.68        39.34 o                         
  -1   3   1       7029.28       7100.70       110.02 o                         
   0   3   1          0.94         18.79        12.62 o                         
   1   3   1       3400.29       3457.49        62.33 o                         
   2   3   1        840.92        888.19        19.28 o                         
   3   3   1          6.72          7.75        13.37 o                         
   4   3   1        928.76        851.36        44.35 o                         
   5   3   1          2.82         13.82        16.07 o                         
   6   3   1         99.03         90.07        20.14 o                         
   7   3   1         75.38         65.40        25.75 o                         
   8   3   1        449.96        424.74        46.55 o                         
   9   3   1        144.95         81.57        54.38 o                         
  10   3   1         49.72         19.82        69.27 o                         
  11   3   1          2.70        -15.74        52.18 o                         
 -12   4   1         47.12         69.67        86.06 o                         
 -11   4   1        245.37        227.07        51.20 o                         
 -10   4   1         78.97         61.77        45.25 o                         
  -9   4   1          0.95        -27.53        38.75 o                         
  -8   4   1        107.16        127.48        37.76 o                         
  -7   4   1       1067.38       1071.93        34.77 o                         
  -6   4   1        140.64        129.40        25.32 o                         
  -5   4   1        185.77        187.89        14.66 o                         
  -4   4   1       1281.62       1216.41        18.95 o                         
  -3   4   1         43.97         23.59         9.44 o                         
  -2   4   1      15495.74      15331.07       185.59 o                         
  -1   4   1       1278.79       1286.89        22.88 o                         
   0   4   1       2037.91       2077.69        41.39 o                         
   1   4   1        914.12        998.51        22.22 o                         
   2   4   1       1366.04       1396.08        34.41 o                         
   3   4   1         55.73         54.51        14.05 o                         
   4   4   1       5628.79       5634.69       152.26 o                         
   5   4   1        154.36        173.33        19.18 o                         
   6   4   1         89.91        108.89        20.15 o                         
   7   4   1        462.91        484.29        50.73 o                         
   8   4   1         78.42         97.62        40.00 o                         
   9   4   1        287.96        306.07        49.70 o                         
  10   4   1         34.69        -13.67        47.83 o                         
  11   4   1        109.32        115.01        58.08 o                         
 -12   5   1         89.77         98.48        54.78 o                         
 -11   5   1         52.24         67.53        49.42 o                         
 -10   5   1        302.54        410.90        51.72 o                         
  -9   5   1        119.38         77.31        42.92 o                         
  -8   5   1          3.52        -35.16        36.03 o                         
  -7   5   1        303.85        308.60        22.47 o                         
  -6   5   1        433.70        508.71        30.30 o                         
  -5   5   1       5834.80       5784.90       118.45 o                         
  -4   5   1       4791.31       4961.65        82.22 o                         
  -3   5   1      19953.39      20165.94       222.65 o                         
  -2   5   1        197.45        241.09        12.11 o                         
  -1   5   1        670.42        635.80        29.57 o                         
   0   5   1       1515.77       1615.55        34.35 o                         
   1   5   1       2119.28       2092.47        44.59 o                         
   2   5   1        122.28        117.94        14.72 o                         
   3   5   1        843.38        750.35        33.04 o                         
   4   5   1       2276.81       2168.44        33.95 o                         
   5   5   1        469.66        471.28        22.77 o                         
   6   5   1       1361.64       1448.07        47.74 o                         
   7   5   1        673.27        722.85        35.47 o                         
   8   5   1       1268.20       1229.58        62.72 o                         
   9   5   1        129.25        185.17        47.86 o                         
  10   5   1        320.83        304.02        52.89 o                         
  11   5   1          4.95        -36.80        54.13 o                         
 -12   6   1          0.73          8.31        55.17 o                         
 -11   6   1         53.86        114.01        49.10 o                         
 -10   6   1        139.22        139.44        48.91 o                         
  -9   6   1        126.79         97.74        42.21 o                         
  -8   6   1        426.66        438.87        47.10 o                         
  -7   6   1       1601.51       1631.10        35.57 o                         
  -6   6   1        639.45        645.06        26.10 o                         
  -5   6   1       1603.67       1642.31        42.82 o                         
  -4   6   1       2048.09       2014.19        53.48 o                         
  -3   6   1       2016.37       2025.44        24.04 o                         
  -2   6   1       8165.28       7890.34       156.29 o                         
  -1   6   1       1087.24       1124.93        65.26 o                         
   0   6   1        106.28         77.33        27.88 o                         
   1   6   1        170.21        191.04        17.29 o                         
   2   6   1         76.05         95.32        14.82 o                         
   3   6   1       4720.96       4736.04        88.58 o                         
   4   6   1       1780.96       1828.12        47.34 o                         
   5   6   1        135.87        172.41        28.43 o                         
   6   6   1        314.92        288.62        27.65 o                         
   7   6   1        110.27        130.92        26.66 o                         
   8   6   1          2.80        -21.03        27.26 o                         
   9   6   1        244.50        273.37        52.69 o                         
  10   6   1          0.49        -53.11        48.28 o                         
  11   6   1         43.73        -99.23        52.10 o                         
 -11   7   1          5.85          0.91        92.19 o                         
 -10   7   1         31.97         10.42        44.40 o                         
  -9   7   1        101.44         88.99        41.27 o                         
  -8   7   1        111.74         98.99        39.99 o                         
  -7   7   1        182.16        171.62        22.58 o                         
  -6   7   1        264.29        240.94        22.01 o                         
  -5   7   1        377.84        399.84        16.01 o                         
  -4   7   1          0.13         -1.94        11.61 o                         
  -3   7   1       1210.80       1215.00        22.85 o                         
  -2   7   1        126.29        143.46        14.49 o                         
  -1   7   1        294.75        341.20        18.52 o                         
   0   7   1         53.71         59.73        19.33 o                         
   1   7   1        140.98        167.36        33.16 o                         
   2   7   1         12.10         25.07        16.29 o                         
   3   7   1        161.12        170.36        17.84 o                         
   4   7   1        332.62        338.13        21.28 o                         
   5   7   1        286.67        307.63        24.38 o                         
   6   7   1        411.58        444.34        24.59 o                         
   7   7   1          1.04         -7.08        25.72 o                         
   8   7   1         30.02         21.07        28.02 o                         
   9   7   1         27.85         14.46        44.59 o                         
  10   7   1          9.57        -11.66        48.53 o                         
  11   7   1         22.35         35.03        90.81 o                         
 -11   8   1         27.49         69.66        48.21 o                         
 -10   8   1          0.18        -20.08        51.32 o                         
  -9   8   1        182.66        180.46        45.02 o                         
  -8   8   1       1002.04       1074.14       100.11 o                         
  -7   8   1        451.05        423.21        26.78 o                         
  -6   8   1       1365.40       1341.43        34.93 o                         
  -5   8   1        284.12        320.60        18.98 o                         
  -4   8   1       2678.91       2565.84        47.52 o                         
  -3   8   1        401.87        419.61        17.72 o                         
  -2   8   1       6317.84       6590.46       183.54 o                         
  -1   8   1        751.10        741.19        24.66 o                         
   0   8   1       1103.96        968.44        36.01 o                         
   1   8   1        769.09        845.41        75.82 o                         
   2   8   1       1418.60       1170.45        31.33 o                         
   3   8   1       1602.26       1573.22        35.21 o                         
   4   8   1          9.67          2.32        17.83 o                         
   5   8   1        793.75        775.86        28.67 o                         
   6   8   1        952.69        919.46        31.72 o                         
   7   8   1        775.20        745.45        37.85 o                         
   8   8   1         23.21        -10.53        28.19 o                         
   9   8   1        342.87        282.05        77.72 o                         
  10   8   1         35.40         13.21        57.02 o                         
 -11   9   1        111.39        107.63        51.58 o                         
 -10   9   1        437.74        480.62        55.83 o                         
  -9   9   1         59.63         75.02        41.27 o                         
  -8   9   1        255.35        290.80        28.14 o                         
  -7   9   1         15.12         11.77        30.39 o                         
  -6   9   1       1393.51       1423.15        47.01 o                         
  -5   9   1       1740.13       1815.24        32.42 o                         
  -4   9   1          1.83        -15.79        15.22 o                         
  -3   9   1       2048.78       2057.28        40.18 o                         
  -2   9   1        100.77         68.55        17.73 o                         
  -1   9   1       3821.62       3475.44        84.58 o                         
   0   9   1       1924.95       2005.62       125.98 o                         
   1   9   1       2263.31       2095.75       165.58 o                         
   2   9   1        205.58        247.16        22.40 o                         
   3   9   1       2275.38       2243.73        38.50 o                         
   4   9   1         35.63          6.59        18.84 o                         
   5   9   1        962.42        971.55        31.85 o                         
   6   9   1        649.63        636.63        39.81 o                         
   7   9   1        151.27        124.84        28.62 o                         
   8   9   1        210.19        192.14        31.64 o                         
   9   9   1         26.22         28.49        42.48 o                         
  10   9   1        428.71        392.73        57.52 o                         
 -11  10   1          8.31         12.11        52.27 o                         
 -10  10   1          9.98         40.96        49.63 o                         
  -9  10   1          8.56        -36.23        43.50 o                         
  -8  10   1         63.42         28.70        31.73 o                         
  -7  10   1        970.37       1017.19        35.54 o                         
  -6  10   1        314.22        317.91        26.35 o                         
  -5  10   1        127.47        115.71        18.76 o                         
  -4  10   1          3.92         15.60        16.16 o                         
  -3  10   1        116.71        116.88        20.22 o                         
  -2  10   1       1004.84       1013.89        38.49 o                         
  -1  10   1        382.16        346.70        23.40 o                         
   0  10   1          0.70         -5.00        20.14 o                         
   1  10   1         45.79         78.49        26.08 o                         
   2  10   1         31.33          2.56        23.96 o                         
   3  10   1          7.86         -3.22        19.30 o                         
   4  10   1        452.40        434.38        24.95 o                         
   5  10   1        357.38        378.50        29.29 o                         
   6  10   1       1186.65       1225.98        39.05 o                         
   7  10   1         23.58         52.04        27.65 o                         
   8  10   1         44.09         27.21        30.48 o                         
   9  10   1         46.46         20.20        44.02 o                         
  10  10   1          0.45        -42.65        48.86 o                         
 -10  11   1        308.59        314.84        52.93 o                         
  -9  11   1          0.49         14.52        73.07 o                         
  -8  11   1        976.13       1070.40        39.10 o                         
  -7  11   1        323.31        355.83        29.13 o                         
  -6  11   1         93.24        109.11        24.33 o                         
  -5  11   1        343.39        364.33        22.65 o                         
  -4  11   1          9.01         23.19        17.04 o                         
  -3  11   1         59.92         63.65        21.76 o                         
  -2  11   1        264.63        293.11        29.62 o                         
  -1  11   1       4187.54       4016.19        58.53 o                         
   0  11   1        487.97        519.77        27.40 o                         
   1  11   1       2661.84       2738.22        50.63 o                         
   2  11   1       1019.23       1052.25       168.43 o                         
   3  11   1        378.78        382.07        24.56 o                         
   4  11   1        119.47         99.41        22.32 o                         
   5  11   1        153.11        140.36        43.50 o                         
   6  11   1        192.14        192.01        25.66 o                         
   7  11   1          4.01        -20.74        37.87 o                         
   8  11   1        296.67        310.49        36.52 o                         
   9  11   1         28.00         36.31        73.71 o                         
  10  11   1         77.70        132.56        94.09 o                         
 -10  12   1         96.08        132.61        50.72 o                         
  -9  12   1        265.65        309.03        49.73 o                         
  -8  12   1        116.28         97.47        28.70 o                         
  -7  12   1        837.65        834.21        36.05 o                         
  -6  12   1         70.29        110.40        28.56 o                         
  -5  12   1       1565.23       1562.42        52.50 o                         
  -4  12   1        632.37        613.63        35.39 o                         
  -3  12   1         27.38         53.43        26.99 o                         
  -2  12   1       1259.59       1155.02        62.72 o                         
  -1  12   1         67.49         74.76        29.62 o                         
   0  12   1       5060.66       4993.24        69.09 o                         
   1  12   1        129.50        109.51        37.06 o                         
   2  12   1       2385.51       2284.80        75.81 o                         
   3  12   1        216.30        207.99        32.25 o                         
   4  12   1       1541.70       1452.61        38.97 o                         
   5  12   1        472.11        495.87        29.82 o                         
   6  12   1        572.58        536.21        31.64 o                         
   7  12   1        355.40        420.01        94.09 o                         
   8  12   1        145.09        120.14        59.48 o                         
   9  12   1        154.15        146.69        64.20 o                         
 -10  13   1         23.55          5.88        50.43 o                         
  -9  13   1          5.53         57.35        46.94 o                         
  -8  13   1         13.62        -18.76        29.94 o                         
  -7  13   1        436.63        409.85        33.38 o                         
  -6  13   1        171.69        224.51        27.44 o                         
  -5  13   1         18.06         36.64        21.14 o                         
  -4  13   1       1701.89       1689.13        51.76 o                         
  -3  13   1        181.96        122.82        31.28 o                         
  -2  13   1         66.92         60.48        28.95 o                         
  -1  13   1       1510.91       1544.12        58.29 o                         
   0  13   1        106.52        102.18        27.19 o                         
   1  13   1        292.31        346.25        28.54 o                         
   2  13   1        165.18        192.65        27.81 o                         
   3  13   1        195.98        190.84        24.48 o                         
   4  13   1         12.63         -2.88        28.50 o                         
   5  13   1        206.93        210.15        26.53 o                         
   6  13   1        232.87        292.72        34.17 o                         
   7  13   1        148.49        136.26        34.15 o                         
   8  13   1         95.03        127.15        36.15 o                         
   9  13   1         34.36         24.57        48.38 o                         
  -9  14   1         41.23         55.77        49.17 o                         
  -8  14   1          1.91         -8.52        33.51 o                         
  -7  14   1        259.21        236.76        35.64 o                         
  -6  14   1         43.67        -14.26        28.11 o                         
  -5  14   1        160.68        137.85        24.84 o                         
  -4  14   1         66.83         74.33        26.52 o                         
  -3  14   1         14.55         13.75        28.47 o                         
  -2  14   1          5.27         -9.71        29.20 o                         
  -1  14   1         14.69         -4.69        27.96 o                         
   0  14   1        671.78        667.19        35.51 o                         
   1  14   1        703.29        698.11        35.34 o                         
   2  14   1        209.51        218.29        49.26 o                         
   3  14   1          0.72         12.46        24.66 o                         
   4  14   1        791.73        796.87        33.93 o                         
   5  14   1         30.14         35.74        20.51 o                         
   6  14   1         52.36         45.07        31.57 o                         
   7  14   1        176.01        128.59        35.01 o                         
   8  14   1          2.29          4.02        31.05 o                         
  -9  15   1         16.63          7.64        49.78 o                         
  -8  15   1        172.14        163.82        37.83 o                         
  -7  15   1         35.36         13.26        32.37 o                         
  -6  15   1         67.86         73.52        31.96 o                         
  -5  15   1        770.57        809.83        35.49 o                         
  -4  15   1       1735.34       1590.03        65.62 o                         
  -3  15   1       2377.61       2234.27        66.98 o                         
  -2  15   1         10.29         -6.07        29.49 o                         
  -1  15   1        628.05        678.92        44.48 o                         
   0  15   1          6.61          3.24        25.59 o                         
   1  15   1        972.06        917.61        56.40 o                         
   2  15   1         16.74        -14.29        25.38 o                         
   3  15   1       1257.37       1245.13        46.76 o                         
   4  15   1        423.91        430.56        31.96 o                         
   5  15   1        401.59        385.39        28.81 o                         
   6  15   1        378.60        414.07        34.44 o                         
   7  15   1        152.43        187.53        33.81 o                         
   8  15   1        345.01        337.08        37.91 o                         
  -8  16   1         31.18         75.93        39.63 o                         
  -7  16   1        115.30        130.79        37.36 o                         
  -6  16   1        239.25        187.47        36.92 o                         
  -5  16   1         19.06         -6.49        35.54 o                         
  -4  16   1        876.66        937.84        44.37 o                         
  -3  16   1         58.44        -23.24        31.48 o                         
  -2  16   1       1463.17       1471.91        60.10 o                         
  -1  16   1        461.96        405.11        66.53 o                         
   0  16   1        748.07        715.81        62.41 o                         
   1  16   1         12.40          5.07        52.06 o                         
   2  16   1          2.74          3.55        26.93 o                         
   3  16   1        171.64        207.23        33.22 o                         
   4  16   1        483.08        478.09        34.14 o                         
   5  16   1         19.18          2.39        29.54 o                         
   6  16   1         23.86         59.51        31.21 o                         
   7  16   1        123.43        167.10        35.35 o                         
  -7  17   1          1.45        -26.84        37.56 o                         
  -6  17   1          0.25        -38.64        41.86 o                         
  -5  17   1         23.98         19.96        54.91 o                         
  -4  17   1         78.73         37.35        30.10 o                         
  -3  17   1         51.97         86.79        51.53 o                         
  -2  17   1        302.82        333.73        39.37 o                         
  -1  17   1         43.29         21.61        34.86 o                         
   0  17   1         21.06         20.56        34.74 o                         
   1  17   1          6.30        -21.34        28.40 o                         
   2  17   1          0.09          9.79        31.83 o                         
   3  17   1        106.56        117.38        32.33 o                         
   4  17   1         42.05         41.47        29.63 o                         
   5  17   1          3.14          7.53        31.01 o                         
   6  17   1         81.59        108.67        39.93 o                         
   7  17   1         22.54         49.21        36.59 o                         
  -7  18   1         43.85         64.65        49.65 o                         
  -6  18   1        185.30        149.36        46.96 o                         
  -5  18   1         39.09         86.92        42.40 o                         
  -4  18   1        914.51       1009.55        48.59 o                         
  -3  18   1        134.08        167.83        38.98 o                         
  -2  18   1        571.95        607.90        48.85 o                         
  -1  18   1        193.03        165.51        39.83 o                         
   0  18   1        253.15        263.19        42.92 o                         
   1  18   1         23.35         25.89        37.14 o                         
   2  18   1       1268.38       1319.50        52.99 o                         
   3  18   1        375.66        396.88        40.29 o                         
   4  18   1         15.10         19.93        41.55 o                         
   5  18   1        174.89        203.96        35.08 o                         
   6  18   1         36.83        125.27        44.33 o                         
  -6  19   1        210.30        214.12        51.57 o                         
  -5  19   1        515.51        491.34        56.38 o                         
  -4  19   1        102.01         96.13        34.93 o                         
  -3  19   1        246.26        255.31        45.19 o                         
  -2  19   1         46.17         64.04        41.18 o                         
  -1  19   1        454.36        485.03        59.56 o                         
   0  19   1         81.26         75.14        39.27 o                         
   1  19   1        822.91        745.96        55.18 o                         
   2  19   1        133.24         96.14        40.68 o                         
   3  19   1        218.72        256.15        38.77 o                         
   4  19   1         26.09         58.71        33.06 o                         
   5  19   1        167.46        197.58        37.45 o                         
  -5  20   1         58.46         78.21        52.80 o                         
  -4  20   1         34.79         62.41        38.32 o                         
  -3  20   1         29.02         51.09        43.46 o                         
  -2  20   1        113.47        104.08        66.63 o                         
  -1  20   1         17.14         36.76        44.88 o                         
   0  20   1          9.00          8.25        59.24 o                         
   1  20   1         25.89         57.12        42.78 o                         
   2  20   1          1.55         -3.99        55.23 o                         
   3  20   1          0.02         -4.87        44.02 o                         
   4  20   1        241.74        239.87        37.17 o                         
  -3  21   1         82.75         80.81        57.76 o                         
  -2  21   1         22.94        -35.09        45.62 o                         
  -1  21   1        220.64        259.06        48.98 o                         
   0  21   1         15.17          1.60        43.34 o                         
   1  21   1        156.87         73.47        47.85 o                         
   2  21   1         26.65        -33.24        45.51 o                         
 -12   0   2          0.34        -30.20        67.58 o                         
 -11   0   2        146.08        117.85        63.57 o                         
 -10   0   2        154.91         99.05        63.99 o                         
  -9   0   2       1120.22        948.26        75.82 o                         
  -8   0   2        258.58        307.07        55.97 o                         
  -7   0   2       2920.82       2662.93        90.18 o                         
  -6   0   2       5426.35       5215.62       111.09 o                         
  -5   0   2        248.83        217.95        36.54 o                         
  -4   0   2       1556.13       1533.62        21.12 o                         
  -3   0   2         24.55         36.22        12.18 o                         
  -2   0   2        759.08        866.40        51.53 o                         
  -1   0   2       8810.56       9125.21       421.54 o                         
   0   0   2      12219.27      12517.74       648.79 o                         
   1   0   2        293.73        315.73        30.62 o                         
   2   0   2       8682.60       7946.45       153.64 o                         
   3   0   2        149.79        124.36        20.83 o                         
   4   0   2       2517.84       2284.14       289.02 o                         
   5   0   2       1749.39       1715.69        83.53 o                         
   6   0   2          2.87         26.71        28.47 o                         
   7   0   2        970.79        981.63        47.72 o                         
   8   0   2        761.55        589.86        73.71 o                         
   9   0   2        292.92        245.20        70.75 o                         
  10   0   2          0.02        -15.84        76.03 o                         
  11   0   2         33.26        163.67        84.90 o                         
 -12   1   2        155.41        223.65        53.52 o                         
 -11   1   2          4.17        -10.57        44.06 o                         
 -10   1   2        115.34        104.46        69.59 o                         
  -9   1   2         21.13         -9.61        38.29 o                         
  -8   1   2        171.37        241.10        51.64 o                         
  -7   1   2       1915.58       1843.09        56.82 o                         
  -6   1   2       2244.07       2153.44        28.79 o                         
  -5   1   2       1006.30       1025.88        47.52 o                         
  -4   1   2        108.53         83.64        12.03 o                         
  -3   1   2        154.64        182.73        10.17 o                         
  -2   1   2       3804.94       3832.61        74.57 o                         
  -1   1   2       1007.97        839.67        31.89 o                         
   0   1   2      17992.28      18363.27       163.05 o                         
   1   1   2       7301.17       7370.90       362.73 o                         
   2   1   2       1840.17       1767.17        44.32 o                         
   3   1   2       2912.16       2855.12        62.03 o                         
   4   1   2       1142.92       1114.91        26.15 o                         
   5   1   2        244.56        245.21        37.46 o                         
   6   1   2         19.46         14.85        20.45 o                         
   7   1   2          4.97        -19.09        22.55 o                         
   8   1   2        518.62        442.38        82.89 o                         
   9   1   2         35.00         38.99        46.05 o                         
  10   1   2         21.18         -7.97        54.33 o                         
  11   1   2          3.75        -24.72        58.09 o                         
 -12   2   2         51.17         61.71        49.72 o                         
 -11   2   2          0.20         21.93        43.41 o                         
 -10   2   2          2.14          8.04        40.99 o                         
  -9   2   2          1.18        -58.27        37.53 o                         
  -8   2   2          1.63         34.79        34.72 o                         
  -7   2   2        890.23        781.85        46.46 o                         
  -6   2   2         34.16         18.98        14.55 o                         
  -5   2   2        724.99        785.43        19.81 o                         
  -4   2   2        438.52        475.47        16.29 o                         
  -3   2   2        830.04        840.17        14.50 o                         
  -2   2   2         47.60         75.29         9.20 o                         
  -1   2   2        467.38        442.77        15.11 o                         
   0   2   2        287.58        299.59        14.47 o                         
   1   2   2       1172.61       1138.77        17.02 o                         
   2   2   2         14.24          9.90        12.62 o                         
   3   2   2         99.50         75.02        15.15 o                         
   4   2   2        128.82        138.50        17.26 o                         
   5   2   2          6.10         -5.95        18.28 o                         
   6   2   2        313.39        344.86        24.28 o                         
   7   2   2          9.36        -13.75        22.83 o                         
   8   2   2          1.58        -19.18        39.57 o                         
   9   2   2         10.44         19.29        83.84 o                         
  10   2   2        130.61        180.62        55.70 o                         
  11   2   2         65.03         13.36        59.94 o                         
 -12   3   2         51.85         63.58        49.14 o                         
 -11   3   2          0.85        -18.29        44.95 o                         
 -10   3   2        210.37        183.44        49.52 o                         
  -9   3   2        158.17        132.52        28.59 o                         
  -8   3   2       2368.64       2280.61        84.66 o                         
  -7   3   2       1284.24       1354.88        72.41 o                         
  -6   3   2       1771.77       1763.77        64.99 o                         
  -5   3   2        841.49        864.52        23.32 o                         
  -4   3   2        319.59        363.26        12.15 o                         
  -3   3   2       5535.80       5364.42       105.42 o                         
  -2   3   2       3142.36       2985.40        74.66 o                         
  -1   3   2       9511.39       9342.45       318.21 o                         
   0   3   2       2760.66       2897.96        58.88 o                         
   1   3   2         10.02         21.99        10.98 o                         
   2   3   2        502.76        497.79        17.22 o                         
   3   3   2       4296.31       4339.75       162.38 o                         
   4   3   2          3.44         -5.06        16.20 o                         
   5   3   2       3885.33       3854.18        87.24 o                         
   6   3   2        840.30        896.27        30.40 o                         
   7   3   2         50.07         49.69        28.23 o                         
   8   3   2        409.24        327.75        46.28 o                         
   9   3   2          0.79         15.95        44.88 o                         
  10   3   2        181.48        275.16        56.93 o                         
  11   3   2          4.33        -79.49        58.70 o                         
 -12   4   2          3.47        -97.82        49.64 o                         
 -11   4   2        196.93        191.18        50.64 o                         
 -10   4   2          2.65         -7.57        40.83 o                         
  -9   4   2        810.58        680.07        51.49 o                         
  -8   4   2         38.92         69.75        25.51 o                         
  -7   4   2        501.72        432.56        22.29 o                         
  -6   4   2        622.84        614.26        22.03 o                         
  -5   4   2       1608.49       1604.03        34.45 o                         
  -4   4   2      14188.64      14617.97       256.75 o                         
  -3   4   2        258.24        291.93        13.23 o                         
  -2   4   2      13628.18      13022.74       217.87 o                         
  -1   4   2          8.50         13.71        12.58 o                         
   0   4   2        633.87        587.03        31.89 o                         
   1   4   2          0.96          0.79        12.28 o                         
   2   4   2       3393.16       3302.55        94.89 o                         
   3   4   2       2365.22       2247.24        73.93 o                         
   4   4   2       3399.18       3369.99        42.80 o                         
   5   4   2        284.47        280.81        22.37 o                         
   6   4   2        117.82        104.83        23.04 o                         
   7   4   2        671.53        664.81        33.44 o                         
   8   4   2         16.79        -12.42        31.09 o                         
   9   4   2        459.78        533.47        55.09 o                         
  10   4   2          1.77         15.39        53.73 o                         
 -12   5   2          1.33        -20.11        51.29 o                         
 -11   5   2        108.50        100.53        47.09 o                         
 -10   5   2         11.14          4.00        43.44 o                         
  -9   5   2         80.55        103.57        38.27 o                         
  -8   5   2          3.71         17.36        30.67 o                         
  -7   5   2        262.24        274.94        20.69 o                         
  -6   5   2         68.45         63.01        24.07 o                         
  -5   5   2         91.48         84.75        12.69 o                         
  -4   5   2         18.38         27.45        10.11 o                         
  -3   5   2       1622.29       1738.51        26.23 o                         
  -2   5   2       5015.13       5134.00        41.49 o                         
  -1   5   2       1040.84       1068.04       107.39 o                         
   0   5   2       1771.31       1902.43        48.58 o                         
   1   5   2        133.56        156.20        13.44 o                         
   2   5   2        320.11        323.96        17.19 o                         
   3   5   2        112.60        110.13        17.72 o                         
   4   5   2        241.96        258.10        20.18 o                         
   5   5   2        347.50        343.31        23.85 o                         
   6   5   2          5.89         -2.39        20.90 o                         
   7   5   2         20.00         35.18        24.15 o                         
   8   5   2        180.70        220.72        34.60 o                         
   9   5   2         29.88         48.85        46.71 o                         
  10   5   2          0.83        -12.20       139.49 o                         
 -12   6   2         30.33        123.13        73.60 o                         
 -11   6   2        542.08        565.49        61.25 o                         
 -10   6   2          0.37        -19.05        83.74 o                         
  -9   6   2        593.20        580.96        50.25 o                         
  -8   6   2        677.85        628.72        46.67 o                         
  -7   6   2         20.04         37.12        18.65 o                         
  -6   6   2          5.75         31.48        17.45 o                         
  -5   6   2        406.93        367.09        16.15 o                         
  -4   6   2       5388.59       5454.36        46.64 o                         
  -3   6   2       1433.03       1527.37        46.82 o                         
  -2   6   2      12364.77      12651.38       339.37 o                         
  -1   6   2         51.66         37.25        19.12 o                         
   0   6   2        622.39        675.60        21.25 o                         
   1   6   2        714.30        816.38        19.42 o                         
   2   6   2       5254.62       5177.83        81.54 o                         
   3   6   2        407.07        330.15        22.77 o                         
   4   6   2        834.12        873.18        39.99 o                         
   5   6   2       1062.03       1049.45        30.97 o                         
   6   6   2        860.30        859.84        31.51 o                         
   7   6   2        777.40        790.82        35.97 o                         
   8   6   2         95.79         64.20        31.89 o                         
   9   6   2         76.36         92.02        48.83 o                         
  10   6   2          1.23         -8.33        52.75 o                         
 -12   7   2        375.80        388.24        59.73 o                         
 -11   7   2         90.20         37.88        47.82 o                         
 -10   7   2        370.88        405.74        48.72 o                         
  -9   7   2        223.78        191.78        42.64 o                         
  -8   7   2        799.01        891.18        51.67 o                         
  -7   7   2        953.67        992.30        36.56 o                         
  -6   7   2       1088.26       1101.78        28.19 o                         
  -5   7   2       1888.65       1834.38        27.71 o                         
  -4   7   2         60.25         77.19        14.18 o                         
  -3   7   2      11970.93      11852.92       288.06 o                         
  -2   7   2        397.67        422.33        25.45 o                         
  -1   7   2       6122.20       6721.06       260.19 o                         
   0   7   2          7.14         15.81        20.48 o                         
   1   7   2       2767.53       2493.57       109.67 o                         
   2   7   2         46.99        110.52        16.61 o                         
   3   7   2       4935.46       4868.43       142.81 o                         
   4   7   2       2622.60       2641.72        54.81 o                         
   5   7   2        687.21        683.51        29.39 o                         
   6   7   2       2504.50       2531.99        79.14 o                         
   7   7   2          0.74          0.55        26.68 o                         
   8   7   2        331.54        352.98        40.29 o                         
   9   7   2          0.08        -52.38        42.98 o                         
  10   7   2         36.60         46.21       126.29 o                         
 -11   8   2          9.93         -8.54        48.27 o                         
 -10   8   2         52.56         62.24        56.71 o                         
  -9   8   2        309.76        353.93        47.54 o                         
  -8   8   2        276.68        276.53        39.95 o                         
  -7   8   2        589.47        617.38        34.83 o                         
  -6   8   2        231.62        225.44        26.54 o                         
  -5   8   2        454.07        481.74        19.59 o                         
  -4   8   2         22.48         17.38        14.65 o                         
  -3   8   2        105.86        149.01        14.75 o                         
  -2   8   2        495.16        537.62        33.58 o                         
  -1   8   2        901.53        872.43        34.63 o                         
   0   8   2         63.60         93.35        22.77 o                         
   1   8   2       1415.30       1467.29        41.80 o                         
   2   8   2         12.11         13.73        20.46 o                         
   3   8   2        330.13        351.78        22.52 o                         
   4   8   2       2870.75       2774.83        77.38 o                         
   5   8   2        124.60        124.65        21.48 o                         
   6   8   2        194.87        187.31        27.13 o                         
   7   8   2        177.73        166.60        30.43 o                         
   8   8   2        697.46        696.10        49.53 o                         
   9   8   2          0.31         28.62        59.13 o                         
  10   8   2         16.03         22.08        49.91 o                         
 -11   9   2         48.73         33.67        68.11 o                         
 -10   9   2        262.43        213.77        46.69 o                         
  -9   9   2         77.89        106.24        45.52 o                         
  -8   9   2         96.67         74.22        41.08 o                         
  -7   9   2        400.51        423.26        31.33 o                         
  -6   9   2        443.58        473.27        30.97 o                         
  -5   9   2       1393.01       1346.07        27.18 o                         
  -4   9   2        912.01        901.69        45.30 o                         
  -3   9   2        855.53        916.55        25.63 o                         
  -2   9   2        612.92        634.76        32.57 o                         
  -1   9   2       2734.25       2836.45       127.24 o                         
   0   9   2        272.14        312.56        35.06 o                         
   1   9   2       5101.25       5363.70       201.90 o                         
   2   9   2        268.95        296.37        25.05 o                         
   3   9   2          3.22         19.16        19.32 o                         
   4   9   2        433.46        455.81        25.67 o                         
   5   9   2          6.26          3.13        21.26 o                         
   6   9   2         15.75         23.95        22.65 o                         
   7   9   2        372.50        364.45        33.26 o                         
   8   9   2        234.52        260.74        38.90 o                         
   9   9   2         19.99         37.54        47.35 o                         
  10   9   2         36.01         33.69        59.98 o                         
 -11  10   2         31.32         98.47        54.34 o                         
 -10  10   2         81.85        107.63        50.10 o                         
  -9  10   2        654.83        721.80        56.76 o                         
  -8  10   2          9.75         40.28        38.77 o                         
  -7  10   2       3026.93       2906.36        60.61 o                         
  -6  10   2       2875.08       2722.09        56.08 o                         
  -5  10   2        105.58        114.23        19.79 o                         
  -4  10   2       2349.86       2315.12        74.78 o                         
  -3  10   2        587.35        575.12        24.07 o                         
  -2  10   2        437.70        439.23        24.87 o                         
  -1  10   2          0.61        -28.03        23.58 o                         
   0  10   2       3280.89       3064.08       125.13 o                         
   1  10   2       2067.69       2189.42        56.21 o                         
   2  10   2       3588.82       3636.61       161.77 o                         
   3  10   2        239.56        257.35        23.34 o                         
   4  10   2       1001.94       1013.41        38.13 o                         
   5  10   2        780.91        767.19        31.79 o                         
   6  10   2        168.49        228.44        26.05 o                         
   7  10   2        161.91        187.47        31.16 o                         
   8  10   2         82.63         21.55        34.10 o                         
   9  10   2        211.00        164.59        48.78 o                         
 -11  11   2         10.48         41.82        52.12 o                         
 -10  11   2         17.43         13.31        45.21 o                         
  -9  11   2        172.59        230.21        46.20 o                         
  -8  11   2         17.35         47.67        38.75 o                         
  -7  11   2        325.95        322.21        31.74 o                         
  -6  11   2       1716.42       1592.35        58.95 o                         
  -5  11   2        453.67        464.66        25.82 o                         
  -4  11   2          0.67         -5.01        18.42 o                         
  -3  11   2        524.95        588.68        28.90 o                         
  -2  11   2        471.79        530.53        35.79 o                         
  -1  11   2        364.68        357.01        44.67 o                         
   0  11   2         15.82         49.70        25.41 o                         
   1  11   2        467.52        470.58        35.63 o                         
   2  11   2         59.24         46.00        28.47 o                         
   3  11   2        271.06        248.83        23.69 o                         
   4  11   2        163.19        166.85        23.61 o                         
   5  11   2        292.46        312.12        36.73 o                         
   6  11   2        131.25        140.31        25.87 o                         
   7  11   2         75.48         51.39        30.11 o                         
   8  11   2        343.89        341.07        37.46 o                         
   9  11   2          4.82        -12.74        48.46 o                         
 -10  12   2         85.01         21.70        46.54 o                         
  -9  12   2         95.94        103.10        46.51 o                         
  -8  12   2          4.45         13.82        30.01 o                         
  -7  12   2         76.09         66.84        29.67 o                         
  -6  12   2         96.94        150.23        29.07 o                         
  -5  12   2        458.83        486.68        27.48 o                         
  -4  12   2          2.09        -13.83        23.23 o                         
  -3  12   2          0.04        -42.80        21.40 o                         
  -2  12   2        114.17        117.77        23.70 o                         
  -1  12   2        315.74        310.84        26.06 o                         
   0  12   2       1030.65        985.74        45.32 o                         
   1  12   2         59.27         39.82        28.86 o                         
   2  12   2         96.32         98.35        31.27 o                         
   3  12   2        393.47        397.21        31.25 o                         
   4  12   2        218.37        212.03        25.97 o                         
   5  12   2          0.80         26.55        23.87 o                         
   6  12   2          4.45         -2.28        25.03 o                         
   7  12   2          8.17         19.63        30.93 o                         
   8  12   2          0.20        -32.03        33.28 o                         
   9  12   2          7.46         19.97        48.89 o                         
 -10  13   2        112.69         85.29        49.94 o                         
  -9  13   2         77.37         45.27        47.74 o                         
  -8  13   2        269.71        233.30        35.45 o                         
  -7  13   2        547.33        524.65        38.13 o                         
  -6  13   2        249.75        183.09        30.82 o                         
  -5  13   2        555.61        584.50        44.42 o                         
  -4  13   2        665.65        664.52        52.49 o                         
  -3  13   2        251.19        252.00        32.28 o                         
  -2  13   2          1.86         33.26        22.89 o                         
  -1  13   2       1349.15       1378.13        49.96 o                         
   0  13   2         18.28         -9.71        20.49 o                         
   1  13   2       1655.12       1602.61        57.34 o                         
   2  13   2         58.08         41.87        46.46 o                         
   3  13   2        631.66        639.68        45.14 o                         
   4  13   2        280.01        309.15        27.73 o                         
   5  13   2        165.14        168.76        27.53 o                         
   6  13   2        497.07        592.32        40.50 o                         
   7  13   2         74.23        128.36        35.07 o                         
   8  13   2        194.63        274.33        39.08 o                         
  -9  14   2        208.09        201.97        51.52 o                         
  -8  14   2         60.63         27.88        38.73 o                         
  -7  14   2          1.27         27.60        30.57 o                         
  -6  14   2        609.89        616.50        38.64 o                         
  -5  14   2         75.71        136.94        30.38 o                         
  -4  14   2        898.00        838.32        38.45 o                         
  -3  14   2         15.29          0.25        29.01 o                         
  -2  14   2        317.41        339.69        30.02 o                         
  -1  14   2         21.66         35.57        28.30 o                         
   0  14   2       1339.06       1346.08        44.26 o                         
   1  14   2         10.93        -17.79        29.77 o                         
   2  14   2       1041.06        979.91        50.99 o                         
   3  14   2        235.22        188.20        29.91 o                         
   4  14   2        378.66        414.36        35.54 o                         
   5  14   2        348.78        328.96        30.58 o                         
   6  14   2         28.81         45.10        28.58 o                         
   7  14   2        306.95        297.02        39.68 o                         
   8  14   2         72.81         98.88        38.33 o                         
  -9  15   2          7.03         57.14        50.01 o                         
  -8  15   2         20.55         33.07        34.75 o                         
  -7  15   2        198.99        174.19        35.81 o                         
  -6  15   2          5.37          8.23        29.81 o                         
  -5  15   2         58.75         68.14        37.75 o                         
  -4  15   2        251.96        302.56        41.50 o                         
  -3  15   2          4.07         38.75        31.90 o                         
  -2  15   2        208.20        199.78        28.51 o                         
  -1  15   2          0.98        -13.88        25.06 o                         
   0  15   2        321.05        335.93        34.53 o                         
   1  15   2        240.75        208.72        29.46 o                         
   2  15   2         90.49        104.35        27.95 o                         
   3  15   2        205.29        146.71        31.39 o                         
   4  15   2        245.63        254.56        33.86 o                         
   5  15   2          6.90          4.79        32.84 o                         
   6  15   2          3.43         11.55        34.04 o                         
   7  15   2          7.69         -5.37        36.49 o                         
  -8  16   2         95.99        100.71        38.97 o                         
  -7  16   2          7.89         32.80        32.95 o                         
  -6  16   2         14.21         37.86        39.04 o                         
  -5  16   2        149.30        151.36        54.59 o                         
  -4  16   2        208.89        180.18        31.41 o                         
  -3  16   2        315.09        339.20        39.48 o                         
  -2  16   2       1413.42       1311.98       119.01 o                         
  -1  16   2        101.88         91.69        27.10 o                         
   0  16   2        335.18        351.77        43.79 o                         
   1  16   2         60.59         82.51        28.05 o                         
   2  16   2          8.06        -15.72        28.85 o                         
   3  16   2          8.83         45.49        27.19 o                         
   4  16   2        344.68        331.76        37.26 o                         
   5  16   2         66.90         63.26        35.33 o                         
   6  16   2        244.95        253.83        39.83 o                         
   7  16   2         81.69         99.09        40.00 o                         
  -8  17   2        168.83        172.36        41.37 o                         
  -7  17   2        118.03        175.01        38.55 o                         
  -6  17   2         62.53         61.44        41.47 o                         
  -5  17   2        681.77        654.55        52.41 o                         
  -4  17   2         45.73         65.75        30.06 o                         
  -3  17   2       1381.56       1404.34       106.23 o                         
  -2  17   2         46.12        -50.61        33.00 o                         
  -1  17   2        627.87        587.73        39.80 o                         
   0  17   2         13.69         15.79        28.19 o                         
   1  17   2        482.99        470.49        38.98 o                         
   2  17   2        127.11        120.27        34.34 o                         
   3  17   2        793.78        841.87        60.72 o                         
   4  17   2        240.19        249.10        33.93 o                         
   5  17   2        186.40        161.61        33.32 o                         
   6  17   2        164.33        171.84        49.76 o                         
  -7  18   2          5.48        -50.90        45.81 o                         
  -6  18   2        128.07         35.08        44.78 o                         
  -5  18   2         23.29         51.09        42.07 o                         
  -4  18   2        356.61        337.19        37.29 o                         
  -3  18   2         18.42         20.77        36.09 o                         
  -2  18   2        245.63        251.91        41.58 o                         
  -1  18   2         27.57         11.90        33.59 o                         
   0  18   2        164.70        186.12        33.61 o                         
   1  18   2         69.59         57.72        33.15 o                         
   2  18   2          4.82         -6.97        32.73 o                         
   3  18   2         38.22         32.53        32.20 o                         
   4  18   2        140.06        145.69        33.41 o                         
   5  18   2        105.05        143.93        35.75 o                         
  -6  19   2          0.94         34.66        68.74 o                         
  -5  19   2         66.92         53.01        46.34 o                         
  -4  19   2          2.09         28.86        32.49 o                         
  -3  19   2        142.45        227.69        43.18 o                         
  -2  19   2         61.63         33.19        39.41 o                         
  -1  19   2         25.32         40.03        53.01 o                         
   0  19   2          6.97         22.51        33.61 o                         
   1  19   2        442.03        480.12        49.61 o                         
   2  19   2         10.33         12.56        41.04 o                         
   3  19   2         66.70         67.83        46.40 o                         
   4  19   2         45.78         71.07        35.35 o                         
  -4  20   2        283.75        213.37        49.41 o                         
  -3  20   2         50.78         37.12        41.33 o                         
  -2  20   2        514.29        509.58        53.26 o                         
  -1  20   2         22.40         23.92        40.91 o                         
   0  20   2        572.38        518.42        58.29 o                         
   1  20   2         19.03          9.86        34.53 o                         
   2  20   2        531.37        495.59        48.19 o                         
   3  20   2         81.19         81.90        35.29 o                         
  -2  21   2          3.39         37.79        46.33 o                         
  -1  21   2        277.73        257.07        50.32 o                         
   0  21   2        164.11        133.42        70.43 o                         
   1  21   2         89.19        124.89        50.96 o                         
 -12   1   3         58.05         57.89        49.11 o                         
 -11   1   3        199.49        176.94        34.42 o                         
 -10   1   3         35.19          3.28        28.01 o                         
  -9   1   3        403.17        377.99        32.49 o                         
  -8   1   3        881.28        914.08        37.07 o                         
  -7   1   3       3295.92       3186.74       125.65 o                         
  -6   1   3        163.81        149.31        14.93 o                         
  -5   1   3       2363.27       2354.87        32.85 o                         
  -4   1   3        140.32        163.84        11.10 o                         
  -3   1   3        430.78        389.03        12.52 o                         
  -2   1   3       1633.21       1572.35        24.85 o                         
  -1   1   3       3434.97       3443.46       128.36 o                         
   0   1   3       2063.81       2107.20        60.67 o                         
   1   1   3       5332.51       5153.64       113.47 o                         
   2   1   3        687.73        609.56        23.56 o                         
   3   1   3       2722.70       2556.57        39.82 o                         
   4   1   3        684.85        641.62        25.59 o                         
   5   1   3          1.39          1.72        20.78 o                         
   6   1   3        713.76        720.12        48.19 o                         
   7   1   3          2.97        -36.00        36.12 o                         
   8   1   3         42.43         82.26        37.01 o                         
   9   1   3         26.01        -25.72        50.54 o                         
  10   1   3        107.88        102.18        69.48 o                         
 -12   2   3          5.38        -27.20        47.41 o                         
 -11   2   3        352.67        368.29        65.79 o                         
 -10   2   3        127.19        111.63        30.52 o                         
  -9   2   3        496.22        468.00        34.53 o                         
  -8   2   3        887.20        841.83        35.92 o                         
  -7   2   3        403.11        404.25        27.99 o                         
  -6   2   3       5219.95       5150.88       124.43 o                         
  -5   2   3        193.91        240.49        13.51 o                         
  -4   2   3       3369.04       3114.97        60.71 o                         
  -3   2   3         16.01         53.07        10.13 o                         
  -2   2   3       2960.03       2931.74        51.43 o                         
  -1   2   3       3819.28       3821.94       135.53 o                         
   0   2   3       7975.13       7558.08       118.21 o                         
   1   2   3      10593.55      10378.17       249.85 o                         
   2   2   3       3572.52       3454.02        88.00 o                         
   3   2   3       2140.50       2048.44        53.89 o                         
   4   2   3       1217.68       1158.17        29.67 o                         
   5   2   3        243.72        244.41        25.68 o                         
   6   2   3          1.17         13.05        23.30 o                         
   7   2   3       1188.50       1264.35        55.14 o                         
   8   2   3         94.94         60.64        35.15 o                         
   9   2   3        205.69        287.81        61.03 o                         
  10   2   3         11.62         19.14        58.86 o                         
 -12   3   3         11.46         36.02        86.38 o                         
 -11   3   3         13.01          6.28        45.47 o                         
 -10   3   3        186.72        194.27        32.63 o                         
  -9   3   3        163.22        193.85        29.80 o                         
  -8   3   3        313.65        263.09        29.27 o                         
  -7   3   3        526.77        462.71        29.59 o                         
  -6   3   3        199.89        227.49        18.46 o                         
  -5   3   3         77.65         55.79        13.24 o                         
  -4   3   3       1382.23       1402.17        39.16 o                         
  -3   3   3        204.32        188.24        12.07 o                         
  -2   3   3         82.09        102.84        10.75 o                         
  -1   3   3       1543.00       1484.86        25.99 o                         
   0   3   3       1039.23       1164.73        36.00 o                         
   1   3   3       3490.27       3452.35        34.52 o                         
   2   3   3       1336.94       1334.37        41.18 o                         
   3   3   3        121.40        102.54        17.81 o                         
   4   3   3        168.89        194.12        21.06 o                         
   5   3   3         14.12         14.82        20.77 o                         
   6   3   3        176.50        213.19        25.98 o                         
   7   3   3        247.05        255.14        28.89 o                         
   8   3   3        265.03        361.57        63.77 o                         
   9   3   3         34.63          6.65        51.37 o                         
  10   3   3          7.38        -40.29        57.93 o                         
 -12   4   3         16.92        110.41        51.06 o                         
 -11   4   3        171.53        132.70        76.87 o                         
 -10   4   3        214.90        252.76        46.57 o                         
  -9   4   3         55.15         77.37        27.55 o                         
  -8   4   3        257.80        259.62        29.02 o                         
  -7   4   3          4.52          3.30        22.80 o                         
  -6   4   3        696.48        701.66        29.26 o                         
  -5   4   3        288.89        289.27        14.12 o                         
  -4   4   3       3734.79       3678.47        73.62 o                         
  -3   4   3        219.02        236.38        12.85 o                         
  -2   4   3       2777.25       2879.16        60.70 o                         
  -1   4   3        176.78        200.79        16.24 o                         
   0   4   3        400.90        382.66        23.14 o                         
   1   4   3         62.75         67.73        13.07 o                         
   2   4   3         14.28          1.22        13.49 o                         
   3   4   3       1779.93       1792.80        71.58 o                         
   4   4   3        414.87        423.92        23.54 o                         
   5   4   3        681.70        676.32        28.11 o                         
   6   4   3        442.64        479.23        29.01 o                         
   7   4   3          3.18         35.42        27.86 o                         
   8   4   3         33.36         28.14        35.52 o                         
   9   4   3        185.36        290.00        55.49 o                         
  10   4   3          0.46         22.26        57.16 o                         
 -12   5   3        247.66        233.11        52.70 o                         
 -11   5   3          3.48        -19.02        42.07 o                         
 -10   5   3       1297.59       1270.01        63.40 o                         
  -9   5   3       2757.83       2564.35       293.45 o                         
  -8   5   3        383.43        405.40        31.35 o                         
  -7   5   3          9.56         22.31        23.61 o                         
  -6   5   3        162.48        157.13        19.05 o                         
  -5   5   3        372.66        371.76        20.91 o                         
  -4   5   3        121.38        105.55        13.24 o                         
  -3   5   3      18755.26      18678.81       579.87 o                         
  -2   5   3        701.95        665.88        16.29 o                         
  -1   5   3       4013.70       3982.34        96.39 o                         
   0   5   3        495.97        463.76        33.95 o                         
   1   5   3       3884.44       3814.56       115.21 o                         
   2   5   3       1814.37       1787.82        26.82 o                         
   3   5   3       3083.23       2912.93        98.87 o                         
   4   5   3       1542.04       1463.23        45.15 o                         
   5   5   3        415.62        440.93        26.28 o                         
   6   5   3       1475.97       1481.62        39.26 o                         
   7   5   3        193.36        219.87        28.16 o                         
   8   5   3        630.67        699.15        65.08 o                         
   9   5   3          9.82         -5.97        50.07 o                         
  10   5   3        133.19        112.27        60.47 o                         
 -12   6   3          6.94          2.44        62.62 o                         
 -11   6   3        193.16        220.34        50.01 o                         
 -10   6   3         46.83         80.19        42.78 o                         
  -9   6   3        424.81        351.69        44.82 o                         
  -8   6   3        318.37        311.46        29.60 o                         
  -7   6   3        273.61        279.69        22.45 o                         
  -6   6   3         34.31         46.45        24.94 o                         
  -5   6   3        393.22        417.48        15.38 o                         
  -4   6   3        528.16        498.30        18.45 o                         
  -3   6   3        260.30        275.09        15.79 o                         
  -2   6   3       3321.02       3132.09        56.39 o                         
  -1   6   3        144.95        155.97        18.27 o                         
   0   6   3       1098.17       1138.59        55.29 o                         
   1   6   3        174.90        249.20        26.48 o                         
   2   6   3       4721.92       4874.97        97.76 o                         
   3   6   3       1220.97       1239.74        39.62 o                         
   4   6   3        915.13        904.66        46.58 o                         
   5   6   3        653.66        610.46        28.86 o                         
   6   6   3          4.87        -11.48        22.96 o                         
   7   6   3         79.06         86.99        26.48 o                         
   8   6   3         16.18         32.58        35.04 o                         
   9   6   3        271.13        289.31        52.57 o                         
 -12   7   3         22.68         44.11        52.27 o                         
 -11   7   3          4.65         38.45        72.76 o                         
 -10   7   3         58.08         47.08        40.50 o                         
  -9   7   3          0.20         11.61        74.97 o                         
  -8   7   3          6.29          0.79        49.00 o                         
  -7   7   3        215.28        221.89        22.10 o                         
  -6   7   3         39.07          3.03        19.65 o                         
  -5   7   3         30.54         35.26        13.70 o                         
  -4   7   3        713.87        641.15        29.74 o                         
  -3   7   3        183.23        169.63        15.67 o                         
  -2   7   3       1420.94       1444.06        56.83 o                         
  -1   7   3       1023.38       1037.17        52.62 o                         
   0   7   3        202.91        271.39        21.65 o                         
   1   7   3        839.06        923.41        48.45 o                         
   2   7   3        149.13        134.79        19.04 o                         
   3   7   3         26.80         19.47        19.60 o                         
   4   7   3        606.36        607.71        27.65 o                         
   5   7   3          0.12         11.66        21.65 o                         
   6   7   3          5.60         36.09        24.39 o                         
   7   7   3        123.04         99.55        26.82 o                         
   8   7   3        179.73        213.99        37.75 o                         
   9   7   3          0.50         22.94        47.80 o                         
 -11   8   3        345.69        352.63        54.80 o                         
 -10   8   3         36.84         67.84        42.93 o                         
  -9   8   3        386.20        388.50        46.74 o                         
  -8   8   3        739.40        743.78        68.32 o                         
  -7   8   3        544.08        570.00        33.75 o                         
  -6   8   3        520.93        560.87        26.65 o                         
  -5   8   3        545.69        567.05        20.45 o                         
  -4   8   3       2502.85       2360.01        68.71 o                         
  -3   8   3        200.79        209.67        17.22 o                         
  -2   8   3       3634.52       3502.98       288.91 o                         
  -1   8   3        269.75        292.72        21.53 o                         
   0   8   3       5346.08       5631.79        61.47 o                         
   1   8   3        465.59        496.96        29.27 o                         
   2   8   3       4028.60       3870.86       105.93 o                         
   3   8   3        986.49        991.48        30.67 o                         
   4   8   3        453.89        460.46        31.28 o                         
   5   8   3        991.28        963.47        47.37 o                         
   6   8   3        303.98        290.37        27.54 o                         
   7   8   3        788.10        789.96        36.74 o                         
   8   8   3          3.91         30.09        34.34 o                         
   9   8   3        220.18        152.54        52.25 o                         
 -11   9   3         43.08        102.02        57.90 o                         
 -10   9   3         26.20         -3.41        47.88 o                         
  -9   9   3        241.79        204.48       116.90 o                         
  -8   9   3        452.34        485.64        54.17 o                         
  -7   9   3        107.36        105.95        43.32 o                         
  -6   9   3        245.16        233.43        23.90 o                         
  -5   9   3       3065.73       2999.37        53.85 o                         
  -4   9   3        256.69        294.21        17.49 o                         
  -3   9   3       1817.71       1879.12        45.28 o                         
  -2   9   3       1811.46       1810.85       154.49 o                         
  -1   9   3       1700.05       1600.27        41.43 o                         
   0   9   3        221.88        250.69        22.38 o                         
   1   9   3       2064.92       2048.36        80.25 o                         
   2   9   3        706.25        691.47        36.59 o                         
   3   9   3       1073.81       1038.88        32.22 o                         
   4   9   3       1499.57       1414.56        47.34 o                         
   5   9   3        179.48        211.23        24.73 o                         
   6   9   3        265.24        272.52        26.47 o                         
   7   9   3         35.50         17.50        30.29 o                         
   8   9   3         32.61         27.65        59.49 o                         
   9   9   3         13.12         19.21        48.21 o                         
 -11  10   3         41.35         55.87        53.06 o                         
 -10  10   3         34.03         81.55        72.86 o                         
  -9  10   3          4.14          1.90        58.82 o                         
  -8  10   3        195.77        143.68        38.95 o                         
  -7  10   3         97.84         83.06        28.00 o                         
  -6  10   3        390.95        383.86        42.69 o                         
  -5  10   3         50.41         65.54        26.39 o                         
  -4  10   3         50.69         58.72        16.88 o                         
  -3  10   3        451.74        450.68        37.59 o                         
  -2  10   3        264.77        230.12        30.56 o                         
  -1  10   3        257.17        258.86        23.32 o                         
   0  10   3        369.81        348.67        40.32 o                         
   1  10   3        126.02        128.58        29.56 o                         
   2  10   3         12.65          5.97        27.31 o                         
   3  10   3         39.60         36.51        20.28 o                         
   4  10   3          1.25        -20.88        21.23 o                         
   5  10   3         15.59          5.16        22.59 o                         
   6  10   3          2.02        -40.92        23.53 o                         
   7  10   3         44.10         25.69        31.26 o                         
   8  10   3         53.49         65.12        34.85 o                         
 -11  11   3         28.08         21.80        51.41 o                         
 -10  11   3         51.60         49.33        45.69 o                         
  -9  11   3         12.55         42.75        42.04 o                         
  -8  11   3        234.00        261.85        42.12 o                         
  -7  11   3       1319.27       1251.69        74.76 o                         
  -6  11   3         69.13         90.84        36.15 o                         
  -5  11   3       1774.51       1658.45        46.92 o                         
  -4  11   3         60.95         58.44        17.48 o                         
  -3  11   3        253.57        269.69        31.99 o                         
  -2  11   3         22.34         29.05        34.11 o                         
  -1  11   3       2361.26       2260.05       244.14 o                         
   0  11   3          1.18        -11.25        29.51 o                         
   1  11   3       1463.10       1469.06        78.35 o                         
   2  11   3        662.56        626.74        42.02 o                         
   3  11   3        389.31        416.88        27.22 o                         
   4  11   3        450.23        445.39        28.69 o                         
   5  11   3        449.15        400.77        29.29 o                         
   6  11   3        580.08        521.09        32.57 o                         
   7  11   3         17.08         15.82        32.50 o                         
   8  11   3         90.68         51.80        36.87 o                         
 -10  12   3         38.91         61.81        49.77 o                         
  -9  12   3        157.24        149.47        52.90 o                         
  -8  12   3        509.70        500.13        50.77 o                         
  -7  12   3        263.65        283.56        33.00 o                         
  -6  12   3       1821.52       1697.40       104.28 o                         
  -5  12   3         34.04         53.43        27.02 o                         
  -4  12   3        326.90        403.97        24.71 o                         
  -3  12   3          1.29         11.13        22.17 o                         
  -2  12   3        647.99        683.72        45.09 o                         
  -1  12   3          0.18         28.27        28.48 o                         
   0  12   3       3071.82       3146.59       119.22 o                         
   1  12   3        780.88        820.35        46.16 o                         
   2  12   3       1409.56       1374.57        55.44 o                         
   3  12   3        397.32        410.63        32.87 o                         
   4  12   3        330.27        338.57        28.70 o                         
   5  12   3        163.31        184.96        27.97 o                         
   6  12   3          1.43         -4.04        33.65 o                         
   7  12   3        214.19        225.89        37.33 o                         
   8  12   3          9.44         27.79        37.63 o                         
 -10  13   3        113.55        108.94        52.94 o                         
  -9  13   3         45.88         51.92        46.82 o                         
  -8  13   3        163.67        118.98        43.22 o                         
  -7  13   3        430.99        356.17        36.27 o                         
  -6  13   3         61.95         66.14        28.81 o                         
  -5  13   3          1.61        -16.05        26.62 o                         
  -4  13   3          7.53          1.46        20.75 o                         
  -3  13   3         65.38         50.71        25.19 o                         
  -2  13   3         37.40         80.50        30.48 o                         
  -1  13   3        401.01        421.87        38.93 o                         
   0  13   3         79.53         58.48        32.75 o                         
   1  13   3        694.85        708.88        45.62 o                         
   2  13   3          6.93        -21.12        46.15 o                         
   3  13   3          1.09          7.34        26.13 o                         
   4  13   3         18.36         50.06        28.95 o                         
   5  13   3         31.92         37.71        31.70 o                         
   6  13   3         40.03         57.98        37.25 o                         
   7  13   3         41.42         26.02        36.06 o                         
  -9  14   3         22.95         98.35        47.27 o                         
  -8  14   3        149.82        148.33        66.84 o                         
  -7  14   3          0.72         58.94        32.51 o                         
  -6  14   3        118.67        138.02        32.25 o                         
  -5  14   3        194.80        111.91        37.49 o                         
  -4  14   3         27.12         22.64        22.00 o                         
  -3  14   3          8.07         14.45        25.16 o                         
  -2  14   3       1486.69       1498.78        73.51 o                         
  -1  14   3        809.44        774.47        46.73 o                         
   0  14   3        400.58        371.19        39.32 o                         
   1  14   3        129.32        127.25        35.12 o                         
   2  14   3          1.10         78.07        33.71 o                         
   3  14   3          0.95        -21.60        28.01 o                         
   4  14   3        252.38        265.18        35.01 o                         
   5  14   3         97.88        136.88        29.82 o                         
   6  14   3         18.74         63.99        29.96 o                         
   7  14   3         22.87         77.99        38.79 o                         
  -9  15   3        107.30        132.14        60.61 o                         
  -8  15   3         71.32        113.91        45.97 o                         
  -7  15   3        278.92        213.48        39.53 o                         
  -6  15   3        183.84        166.11        33.57 o                         
  -5  15   3        559.98        464.09        46.66 o                         
  -4  15   3         35.07         25.04        26.18 o                         
  -3  15   3       1106.59       1128.91        89.27 o                         
  -2  15   3        114.94         97.02        28.76 o                         
  -1  15   3        989.01       1017.45        42.52 o                         
   0  15   3          0.45          0.29        32.40 o                         
   1  15   3        905.58        855.70        52.34 o                         
   2  15   3        749.47        828.30        52.12 o                         
   3  15   3         92.68        129.19        32.05 o                         
   4  15   3        148.99        152.38        34.81 o                         
   5  15   3         92.89        138.25        37.60 o                         
   6  15   3        228.90        227.56        33.99 o                         
  -8  16   3          8.69         12.22        47.93 o                         
  -7  16   3          2.83          5.05        35.07 o                         
  -6  16   3        194.34        207.92        44.05 o                         
  -5  16   3         77.42         95.34        40.35 o                         
  -4  16   3        220.75        240.45        32.81 o                         
  -3  16   3         16.96          7.08        27.25 o                         
  -2  16   3        682.17        633.26        38.77 o                         
  -1  16   3         59.55         45.49        29.48 o                         
   0  16   3        180.66        187.98        35.00 o                         
   1  16   3          3.46        -34.56        34.88 o                         
   2  16   3        118.09        108.55        38.61 o                         
   3  16   3        410.04        393.05        37.70 o                         
   4  16   3        203.87        136.58        34.59 o                         
   5  16   3        121.33        126.82        37.55 o                         
   6  16   3          0.51         17.20        46.29 o                         
  -7  17   3          4.86         -2.98        44.14 o                         
  -6  17   3          3.24        -26.35        43.61 o                         
  -5  17   3         84.90        100.41        51.64 o                         
  -4  17   3          1.03         26.72        29.73 o                         
  -3  17   3         87.86         84.45        29.85 o                         
  -2  17   3          5.30         21.63        29.80 o                         
  -1  17   3         19.94         17.20        30.42 o                         
   0  17   3        129.36        107.20        37.25 o                         
   1  17   3         44.26         56.34        31.78 o                         
   2  17   3         21.56         19.12        38.83 o                         
   3  17   3          0.05        -12.75        32.87 o                         
   4  17   3         52.64        102.55        36.47 o                         
   5  17   3         62.28         21.95        50.22 o                         
  -7  18   3         38.88        -69.71        49.42 o                         
  -6  18   3         33.54         24.61        57.97 o                         
  -5  18   3         93.57          2.19        42.85 o                         
  -4  18   3       1045.72       1027.25        62.12 o                         
  -3  18   3         11.80         -1.08        35.14 o                         
  -2  18   3        465.18        485.85        62.89 o                         
  -1  18   3         18.08          5.93        32.74 o                         
   0  18   3         70.29         97.72        35.82 o                         
   1  18   3         16.47         37.22        33.98 o                         
   2  18   3        437.17        571.45        44.53 o                         
   3  18   3        265.36        291.30        43.35 o                         
   4  18   3        110.37        160.31        41.26 o                         
  -5  19   3         41.94         30.97        46.37 o                         
  -4  19   3         95.20         70.01        46.52 o                         
  -3  19   3        270.74        218.46        47.94 o                         
  -2  19   3          2.26        -18.17        32.29 o                         
  -1  19   3        470.26        527.44        64.04 o                         
   0  19   3         24.14         -3.76        33.53 o                         
   1  19   3        381.85        433.67        44.58 o                         
   2  19   3          0.80         34.00        37.94 o                         
   3  19   3        294.12        307.28        39.90 o                         
  -4  20   3          8.48         43.85        53.85 o                         
  -3  20   3         17.27        -83.99        41.99 o                         
  -2  20   3         10.43         -3.16        42.49 o                         
  -1  20   3         24.72          2.21        37.42 o                         
   0  20   3         22.57        -36.24        40.24 o                         
   1  20   3          2.28        -55.43        38.67 o                         
 -12   0   4          0.19          9.18        43.17 o                         
 -11   0   4        324.01        372.61        45.77 o                         
 -10   0   4         13.79        -26.64        34.49 o                         
  -9   0   4        231.11        213.67        44.88 o                         
  -8   0   4       1022.96       1071.39        48.96 o                         
  -7   0   4        368.62        433.13        67.79 o                         
  -6   0   4       4861.24       4624.00       113.94 o                         
  -5   0   4       1343.32       1435.75        52.30 o                         
  -4   0   4       1996.78       1851.75        40.02 o                         
  -3   0   4        883.99        921.39        29.83 o                         
  -2   0   4       4183.24       3663.78        80.25 o                         
  -1   0   4       6506.75       6899.18       339.70 o                         
   0   0   4         20.17         25.53        27.77 o                         
   1   0   4       4917.95       4995.77       104.54 o                         
   2   0   4       3288.13       3317.14        54.28 o                         
   3   0   4         29.51         33.50        39.81 o                         
   4   0   4       1494.82       1611.73        50.36 o                         
   5   0   4       2313.56       2249.23        61.63 o                         
   6   0   4        124.90        113.84        42.87 o                         
   7   0   4        633.49        663.99        66.95 o                         
   8   0   4        280.75        338.75        67.16 o                         
 -12   1   4         39.33         15.69        30.82 o                         
 -11   1   4         95.73         92.43        44.93 o                         
 -10   1   4        266.31        292.94        28.87 o                         
  -9   1   4          7.57         48.85        23.24 o                         
  -8   1   4        190.54        167.58        24.34 o                         
  -7   1   4        488.66        463.50        25.74 o                         
  -6   1   4        161.74        210.81        28.63 o                         
  -5   1   4       2522.91       2394.46        48.83 o                         
  -4   1   4         29.32         26.55        11.83 o                         
  -3   1   4        288.05        300.79        13.17 o                         
  -2   1   4        305.83        325.41        18.51 o                         
  -1   1   4         57.09         76.45        16.68 o                         
   0   1   4         27.29         21.08        17.76 o                         
   1   1   4       2854.16       2725.43        36.45 o                         
   2   1   4        525.69        537.48        24.21 o                         
   3   1   4        258.01        276.69        21.48 o                         
   4   1   4        121.69        133.55        23.05 o                         
   5   1   4          3.85        -40.69        23.12 o                         
   6   1   4        436.63        460.75        30.53 o                         
   7   1   4         22.30          1.97        48.75 o                         
   8   1   4         27.25         86.14        41.37 o                         
 -12   2   4         13.96          8.69        55.89 o                         
 -11   2   4          6.76        -11.18        27.35 o                         
 -10   2   4         58.23         69.72        25.62 o                         
  -9   2   4         25.03         39.46        22.71 o                         
  -8   2   4          4.41         11.74        24.08 o                         
  -7   2   4        502.72        498.34        26.57 o                         
  -6   2   4        609.40        589.82        20.65 o                         
  -5   2   4          2.89        -12.40        12.19 o                         
  -4   2   4        324.67        328.23        20.88 o                         
  -3   2   4        489.21        503.98        16.18 o                         
  -2   2   4        199.42        166.77        18.51 o                         
  -1   2   4        925.85        919.88        27.34 o                         
   0   2   4       1179.33       1107.41        69.38 o                         
   1   2   4       2198.37       2318.06        65.57 o                         
   2   2   4        160.75        195.91        23.83 o                         
   3   2   4        251.81        286.37        21.39 o                         
   4   2   4        113.05         89.48        24.39 o                         
   5   2   4        458.00        446.97        28.37 o                         
   6   2   4        136.23         72.44        26.68 o                         
   7   2   4          0.29          1.57        31.84 o                         
   8   2   4          4.16        -51.32        61.03 o                         
 -12   3   4        190.96        210.03        53.44 o                         
 -11   3   4        205.81        248.24        54.07 o                         
 -10   3   4        327.58        372.47        43.69 o                         
  -9   3   4        420.25        482.15        35.08 o                         
  -8   3   4        326.34        401.66        31.69 o                         
  -7   3   4         58.16         83.51        21.61 o                         
  -6   3   4        330.26        299.25        18.61 o                         
  -5   3   4        650.63        608.77        17.18 o                         
  -4   3   4        169.18        174.87        13.29 o                         
  -3   3   4       7687.28       7463.57       138.59 o                         
  -2   3   4          9.37         -3.76        12.51 o                         
  -1   3   4       5918.46       5899.62        78.28 o                         
   0   3   4       1196.18       1155.71        26.72 o                         
   1   3   4        936.04        940.37        19.90 o                         
   2   3   4       2816.65       2725.03        36.37 o                         
   3   3   4        200.97        187.03        20.44 o                         
   4   3   4        827.59        773.61        28.69 o                         
   5   3   4        173.57        218.31        25.47 o                         
   6   3   4        134.68        189.83        27.41 o                         
   7   3   4         21.26         10.57        33.21 o                         
   8   3   4        230.52        203.38        66.53 o                         
 -12   4   4         50.23         34.39        49.00 o                         
 -11   4   4         86.60        114.57        67.16 o                         
 -10   4   4        235.69        268.47        42.87 o                         
  -9   4   4        163.45        219.13        31.39 o                         
  -8   4   4         47.65         74.74        27.01 o                         
  -7   4   4          9.45         57.46        24.31 o                         
  -6   4   4        131.18        116.66        17.96 o                         
  -5   4   4        337.57        344.99        16.25 o                         
  -4   4   4       2630.95       2613.99        45.73 o                         
  -3   4   4        949.61        928.42        19.86 o                         
  -2   4   4       2012.93       1983.58        33.35 o                         
  -1   4   4          1.98          0.42        16.14 o                         
   0   4   4       3863.45       3822.49        94.19 o                         
   1   4   4       1109.63       1186.18        31.84 o                         
   2   4   4       1904.57       1827.65        38.79 o                         
   3   4   4        119.15        104.13        20.70 o                         
   4   4   4        180.79        149.05        22.66 o                         
   5   4   4         48.85         30.33        23.31 o                         
   6   4   4         11.32        -10.34        28.50 o                         
   7   4   4        464.14        486.95        39.42 o                         
   8   4   4        118.39         32.52        62.94 o                         
 -12   5   4          1.07         51.12        49.11 o                         
 -11   5   4          8.25         60.36        45.61 o                         
 -10   5   4         15.90        -15.27        41.14 o                         
  -9   5   4          3.92        -34.05        27.30 o                         
  -8   5   4        209.35        161.65        27.79 o                         
  -7   5   4         80.27         79.73        24.99 o                         
  -6   5   4          3.35         34.56        31.21 o                         
  -5   5   4        215.42        213.49        15.63 o                         
  -4   5   4       1657.30       1690.54        25.66 o                         
  -3   5   4        240.67        262.20        15.94 o                         
  -2   5   4          0.00         -2.39        13.81 o                         
  -1   5   4          5.91         -2.00        18.14 o                         
   0   5   4         20.39         41.25        19.32 o                         
   1   5   4          8.02         15.51        17.79 o                         
   2   5   4         16.41         36.94        16.38 o                         
   3   5   4         30.96         20.84        19.58 o                         
   4   5   4         50.60         35.08        21.85 o                         
   5   5   4         26.91         58.57        22.25 o                         
   6   5   4         85.53         90.57        42.03 o                         
   7   5   4         29.51         51.14        33.86 o                         
   8   5   4         14.93        -12.25        66.10 o                         
 -12   6   4         26.20         16.78        51.44 o                         
 -11   6   4        121.21        126.09        46.20 o                         
 -10   6   4         63.02         46.45        40.02 o                         
  -9   6   4        407.31        534.88        46.89 o                         
  -8   6   4        681.56        662.47        35.28 o                         
  -7   6   4          3.35         -6.27        24.34 o                         
  -6   6   4         53.00         33.48        20.21 o                         
  -5   6   4         16.77          6.13        15.63 o                         
  -4   6   4       1393.48       1415.76        29.49 o                         
  -3   6   4        631.87        659.80        19.00 o                         
  -2   6   4       1730.67       1677.69        44.54 o                         
  -1   6   4        199.05        194.57        21.79 o                         
   0   6   4       1600.14       1658.11        38.02 o                         
   1   6   4         56.89         51.18        18.26 o                         
   2   6   4        120.41        106.92        18.30 o                         
   3   6   4         48.75         55.97        20.34 o                         
   4   6   4          5.18         21.42        21.02 o                         
   5   6   4        110.12        121.61        24.34 o                         
   6   6   4        304.44        331.11        31.01 o                         
   7   6   4        622.10        648.44        59.40 o                         
   8   6   4         24.57         88.49        69.06 o                         
 -12   7   4        134.90        203.31        53.77 o                         
 -11   7   4         14.66         25.33        58.29 o                         
 -10   7   4         41.62         35.94        41.65 o                         
  -9   7   4        374.35        418.12        46.29 o                         
  -8   7   4        351.94        393.95        37.05 o                         
  -7   7   4        255.09        274.84        39.39 o                         
  -6   7   4        265.60        250.86        22.27 o                         
  -5   7   4       1182.64       1210.23        39.88 o                         
  -4   7   4         51.70         59.72        14.92 o                         
  -3   7   4       2480.19       2301.58        36.07 o                         
  -2   7   4        138.99        169.40        20.49 o                         
  -1   7   4       2547.63       2659.95        77.31 o                         
   0   7   4        107.70        140.74        22.35 o                         
   1   7   4        439.32        452.51        23.57 o                         
   2   7   4         60.06         49.59        19.75 o                         
   3   7   4        248.23        260.77        24.19 o                         
   4   7   4        761.18        803.38        31.19 o                         
   5   7   4        607.28        618.75        30.48 o                         
   6   7   4        204.55        229.63        29.22 o                         
   7   7   4        158.58        150.30        36.56 o                         
   8   7   4        559.50        779.94        89.12 o                         
 -11   8   4         65.35         76.32        46.54 o                         
 -10   8   4        314.06        348.58       109.08 o                         
  -9   8   4         81.81        143.72        46.53 o                         
  -8   8   4         17.72         -0.25        54.49 o                         
  -7   8   4        186.99        197.76        25.18 o                         
  -6   8   4         38.30         38.65        21.30 o                         
  -5   8   4         40.29         25.55        17.27 o                         
  -4   8   4       1591.49       1594.42        62.57 o                         
  -3   8   4         69.57         57.54        16.56 o                         
  -2   8   4         16.75        -33.49        19.39 o                         
  -1   8   4        228.08        200.86        24.29 o                         
   0   8   4        619.93        650.37        29.76 o                         
   1   8   4        720.84        688.22        34.56 o                         
   2   8   4         62.55         68.20        26.03 o                         
   3   8   4         11.23         11.58        22.24 o                         
   4   8   4        146.85        169.73        23.79 o                         
   5   8   4         95.14        115.77        25.28 o                         
   6   8   4        398.86        410.96        37.84 o                         
   7   8   4        189.98        222.43        38.02 o                         
   8   8   4          7.21         50.90        71.59 o                         
 -11   9   4          2.64        -42.35        51.25 o                         
 -10   9   4          7.17         12.67        47.27 o                         
  -9   9   4          0.96          6.45        46.88 o                         
  -8   9   4         21.02        -38.68        36.66 o                         
  -7   9   4         16.52         34.50        26.03 o                         
  -6   9   4        260.73        283.38        24.47 o                         
  -5   9   4        384.90        414.83        21.86 o                         
  -4   9   4        214.52        223.05        22.30 o                         
  -3   9   4         98.70        103.82        19.58 o                         
  -2   9   4         55.13         36.94        21.60 o                         
  -1   9   4        133.44        150.42        23.45 o                         
   0   9   4        112.79         96.17        29.93 o                         
   1   9   4        845.80        897.25        66.53 o                         
   2   9   4          0.78        -27.77        24.20 o                         
   3   9   4         74.23         71.42        23.26 o                         
   4   9   4        129.03         96.78        24.70 o                         
   5   9   4         11.02         23.57        24.52 o                         
   6   9   4        124.37        104.98        33.29 o                         
   7   9   4          3.49          1.08        34.69 o                         
   8   9   4         10.63        -29.14        58.50 o                         
 -11  10   4         89.17        118.89        54.93 o                         
 -10  10   4         68.89         76.52       115.73 o                         
  -9  10   4        154.48        195.45        81.94 o                         
  -8  10   4         84.81        121.21        48.68 o                         
  -7  10   4        297.69        287.14        30.37 o                         
  -6  10   4        315.58        335.86        25.85 o                         
  -5  10   4        290.60        319.88        25.34 o                         
  -4  10   4       1511.63       1479.36        52.56 o                         
  -3  10   4         34.66         14.91        19.00 o                         
  -2  10   4       2060.09       2049.47       103.50 o                         
  -1  10   4        399.53        405.64        28.35 o                         
   0  10   4        962.83        994.93        87.43 o                         
   1  10   4        590.07        654.26        42.14 o                         
   2  10   4       1587.45       1693.47        47.14 o                         
   3  10   4        602.10        623.24        30.67 o                         
   4  10   4        394.45        404.46        29.37 o                         
   5  10   4        373.08        391.09        33.14 o                         
   6  10   4          1.75          7.39        31.41 o                         
   7  10   4        115.09        151.82        36.06 o                         
   8  10   4         47.29         92.08        61.25 o                         
 -10  11   4         55.21         39.15        47.62 o                         
  -9  11   4        248.24        207.23        46.59 o                         
  -8  11   4         60.00         94.84        40.76 o                         
  -7  11   4        104.47        123.33        36.88 o                         
  -6  11   4         78.76         85.06        27.22 o                         
  -5  11   4        871.76        916.03        38.13 o                         
  -4  11   4        234.67        260.46        36.20 o                         
  -3  11   4        499.71        533.94        47.20 o                         
  -2  11   4         75.73         37.07        22.57 o                         
  -1  11   4       2319.97       2220.27        95.04 o                         
   0  11   4       2091.46       2196.82       302.53 o                         
   1  11   4        520.10        525.45        41.79 o                         
   2  11   4        487.46        458.13        33.02 o                         
   3  11   4         34.00         65.91        26.45 o                         
   4  11   4        435.28        416.32        36.37 o                         
   5  11   4        197.13        235.63        28.20 o                         
   6  11   4         67.90         52.20        33.56 o                         
   7  11   4         31.31        -22.23        42.66 o                         
 -10  12   4          1.80         33.70        47.79 o                         
  -9  12   4         19.89         72.29        45.83 o                         
  -8  12   4         35.83         32.74        66.63 o                         
  -7  12   4        107.08        106.23        29.59 o                         
  -6  12   4         32.58         39.20        38.01 o                         
  -5  12   4         15.57         30.84        34.69 o                         
  -4  12   4         47.27         70.94        25.16 o                         
  -3  12   4        289.27        228.20        34.29 o                         
  -2  12   4          4.78         46.02        24.09 o                         
  -1  12   4        110.03         95.78        33.03 o                         
   0  12   4         18.00         43.68        30.83 o                         
   1  12   4         20.74         62.69        34.40 o                         
   2  12   4          4.81          3.71        25.85 o                         
   3  12   4          0.30        -17.03        25.82 o                         
   4  12   4        430.68        382.10        36.04 o                         
   5  12   4         69.50         30.59        26.49 o                         
   6  12   4          0.54        -63.34        31.67 o                         
   7  12   4          0.62        -20.79        45.04 o                         
 -10  13   4        136.36        147.98       129.78 o                         
  -9  13   4         53.16        -24.91        46.26 o                         
  -8  13   4        209.80        258.77        46.07 o                         
  -7  13   4       1526.17       1433.03        61.00 o                         
  -6  13   4         98.69         91.80        33.43 o                         
  -5  13   4        173.66        148.06        36.31 o                         
  -4  13   4         74.38         76.45        22.31 o                         
  -3  13   4        756.59        811.83        45.55 o                         
  -2  13   4        127.46         74.14        33.28 o                         
  -1  13   4        975.46        924.75        50.93 o                         
   0  13   4        189.07        169.90        42.87 o                         
   1  13   4        192.23        180.19        42.66 o                         
   2  13   4        639.67        594.02        46.48 o                         
   3  13   4        606.37        601.74        39.00 o                         
   4  13   4        325.77        293.17        35.58 o                         
   5  13   4        164.86        225.02        35.79 o                         
   6  13   4        278.30        346.73        41.14 o                         
  -9  14   4         71.81        126.88        50.72 o                         
  -8  14   4        191.07        216.81        48.22 o                         
  -7  14   4        101.88         82.36        33.22 o                         
  -6  14   4       1007.69        943.86        44.51 o                         
  -5  14   4        137.64        112.13        36.43 o                         
  -4  14   4       1055.33       1028.84        38.87 o                         
  -3  14   4         39.14         47.75        32.43 o                         
  -2  14   4        678.72        645.03        44.87 o                         
  -1  14   4         24.96         54.28        32.87 o                         
   0  14   4        891.28        831.68        73.92 o                         
   1  14   4        320.96        341.14        42.98 o                         
   2  14   4        600.39        579.96        58.92 o                         
   3  14   4        181.56        231.52        33.74 o                         
   4  14   4         27.09         38.65        33.25 o                         
   5  14   4        186.21        211.70        37.69 o                         
   6  14   4          1.96        -58.26        36.17 o                         
  -8  15   4          0.07         58.43        48.00 o                         
  -7  15   4          2.96        -12.17        33.50 o                         
  -6  15   4          0.18         10.21        37.49 o                         
  -5  15   4         16.91        -17.27        36.03 o                         
  -4  15   4         11.09          7.01        24.69 o                         
  -3  15   4        528.74        488.66        34.92 o                         
  -2  15   4        196.71        182.52        37.60 o                         
  -1  15   4          0.93        -40.78        33.37 o                         
   0  15   4        124.57        124.16        63.67 o                         
   1  15   4         20.71         17.91        36.53 o                         
   2  15   4         31.67         -0.47        31.45 o                         
   3  15   4         51.24         88.67        34.26 o                         
   4  15   4          3.22        -31.78        33.53 o                         
   5  15   4          3.80         50.78        37.67 o                         
  -8  16   4         64.17         67.61        50.57 o                         
  -7  16   4         24.80         24.50        61.46 o                         
  -6  16   4         71.89         55.83        39.63 o                         
  -5  16   4         29.40         77.53        39.88 o                         
  -4  16   4        444.64        456.39        47.13 o                         
  -3  16   4          9.26        -23.87        30.33 o                         
  -2  16   4        636.98        731.80        67.25 o                         
  -1  16   4          0.25         19.92        55.02 o                         
   0  16   4        496.47        526.53        48.08 o                         
   1  16   4        126.93        104.86        40.62 o                         
   2  16   4         40.20         27.88        34.14 o                         
   3  16   4        263.76        301.40        39.16 o                         
   4  16   4          1.48          9.31        41.87 o                         
   5  16   4         46.08         12.08        41.36 o                         
  -7  17   4        102.71         89.60        51.85 o                         
  -6  17   4        113.36        137.57        45.51 o                         
  -5  17   4        145.97         79.27        43.45 o                         
  -4  17   4          5.20          7.59        42.34 o                         
  -3  17   4       1535.56       1597.38        55.50 o                         
  -2  17   4         33.89         58.41        31.17 o                         
  -1  17   4       1080.48       1038.51        49.46 o                         
   0  17   4          6.14        -25.35        38.37 o                         
   1  17   4        244.75        206.80        46.46 o                         
   2  17   4        293.67        333.70        40.77 o                         
   3  17   4         71.04         79.78        37.87 o                         
   4  17   4        114.78         29.77        40.58 o                         
  -6  18   4         41.88        -22.37        53.33 o                         
  -5  18   4         95.06        114.26        46.09 o                         
  -4  18   4         42.86         10.26        42.90 o                         
  -3  18   4         67.10         63.05        34.47 o                         
  -2  18   4        265.06        307.99        38.05 o                         
  -1  18   4         11.32         43.39        47.16 o                         
   0  18   4        139.37        146.48        34.98 o                         
   1  18   4        207.21        176.81        47.44 o                         
   2  18   4         25.20         89.29        48.49 o                         
   3  18   4          1.43        -49.90        37.82 o                         
  -4  19   4          6.39        -36.33        45.57 o                         
  -3  19   4         57.67         99.96        38.01 o                         
  -2  19   4          9.94          4.15        37.53 o                         
  -1  19   4         12.34        -12.38        47.86 o                         
   0  19   4          7.99        -32.74        36.58 o                         
   1  19   4         39.62         71.15        52.91 o                         
 -12   1   5        170.77        117.39        60.39 o                         
 -11   1   5        144.90        173.76        30.87 o                         
 -10   1   5        140.58        133.87        26.98 o                         
  -9   1   5          5.17         36.83        24.06 o                         
  -8   1   5        740.38        754.81        32.95 o                         
  -7   1   5       1225.30       1269.08        35.40 o                         
  -6   1   5        771.22        791.02        28.82 o                         
  -5   1   5       3895.73       3891.44        65.39 o                         
  -4   1   5        652.61        679.68        24.72 o                         
  -3   1   5       2932.47       2878.50        68.85 o                         
  -2   1   5         97.39        127.60        20.26 o                         
  -1   1   5       1304.59       1201.54        36.95 o                         
   0   1   5        938.12       1017.43        31.49 o                         
   1   1   5       1107.68       1004.24        48.93 o                         
   2   1   5        216.61        185.98        33.67 o                         
   3   1   5        837.69        808.19        46.87 o                         
   4   1   5        486.70        563.45        43.51 o                         
   5   1   5        122.80         60.66        44.77 o                         
   6   1   5       1391.15       1415.30        66.10 o                         
   7   1   5         29.45         34.41        49.84 o                         
   8   1   5        242.67        271.47        53.14 o                         
 -12   2   5         79.37         90.96        33.58 o                         
 -11   2   5        352.58        366.58        34.53 o                         
 -10   2   5        110.96         88.16        27.35 o                         
  -9   2   5         62.84         67.59        25.28 o                         
  -8   2   5        226.50        212.92        25.49 o                         
  -7   2   5       1102.72       1092.69        33.87 o                         
  -6   2   5       4374.99       4244.05        97.21 o                         
  -5   2   5       1478.33       1500.96        39.31 o                         
  -4   2   5       2871.17       2847.87        41.19 o                         
  -3   2   5        346.97        372.67        22.28 o                         
  -2   2   5       1753.91       1718.83        35.36 o                         
  -1   2   5        432.88        397.39        34.99 o                         
   0   2   5       2246.90       2279.65        46.55 o                         
   1   2   5         65.81         42.03        26.83 o                         
   2   2   5       1760.16       1735.43        58.16 o                         
   3   2   5        763.84        826.40        47.26 o                         
   4   2   5        352.64        343.82        38.77 o                         
   5   2   5       1227.31       1288.90        90.50 o                         
   6   2   5        178.49        164.69        42.01 o                         
   7   2   5        153.54        191.99        45.54 o                         
   8   2   5         14.25         54.03        48.75 o                         
 -12   3   5          1.03        -23.20        38.35 o                         
 -11   3   5         20.88         37.61        29.57 o                         
 -10   3   5         41.74         21.20        26.27 o                         
  -9   3   5         31.46         32.93        28.23 o                         
  -8   3   5          5.99         26.21        23.18 o                         
  -7   3   5         54.32         65.09        21.83 o                         
  -6   3   5         13.24         38.27        17.33 o                         
  -5   3   5        645.77        662.21        19.58 o                         
  -4   3   5        238.12        245.24        20.30 o                         
  -3   3   5        519.96        550.80        27.50 o                         
  -2   3   5        682.50        713.78        26.73 o                         
  -1   3   5       1157.51       1154.73        40.02 o                         
   0   3   5        192.45        240.74        25.45 o                         
   1   3   5       3038.06       2957.19        83.36 o                         
   2   3   5        464.41        526.14        57.66 o                         
   3   3   5        146.74        102.07        44.03 o                         
   4   3   5         61.94         58.56        54.17 o                         
   5   3   5        150.28        144.25        36.86 o                         
   6   3   5         27.07         44.08        39.00 o                         
   7   3   5         30.27         35.47        45.03 o                         
   8   3   5         18.67         66.08        50.10 o                         
 -12   4   5          3.70          4.15        38.34 o                         
 -11   4   5          0.96          9.23        34.74 o                         
 -10   4   5         69.33         66.36        27.54 o                         
  -9   4   5        894.56        883.95        46.30 o                         
  -8   4   5        916.13        915.33        34.27 o                         
  -7   4   5         77.06         80.82        25.53 o                         
  -6   4   5         39.82         18.18        17.68 o                         
  -5   4   5        263.67        289.39        17.40 o                         
  -4   4   5       1808.62       1854.58        55.57 o                         
  -3   4   5        473.39        481.01        24.69 o                         
  -2   4   5       1729.34       1692.44        36.31 o                         
  -1   4   5        192.25        167.62        21.36 o                         
   0   4   5        544.96        599.91        33.13 o                         
   1   4   5         53.95         80.73        26.83 o                         
   2   4   5        133.21        173.96        35.12 o                         
   3   4   5        723.18        720.15        45.75 o                         
   4   4   5        393.16        360.27        50.58 o                         
   5   4   5        311.02        357.33        42.89 o                         
   6   4   5        333.90        303.27        45.17 o                         
   7   4   5         83.73        139.96        46.07 o                         
   8   4   5          8.22        -63.15        74.97 o                         
 -12   5   5         97.54        116.34        77.00 o                         
 -11   5   5         13.66         -3.71        35.29 o                         
 -10   5   5        601.35        580.73        34.01 o                         
  -9   5   5        456.28        557.60        40.05 o                         
  -8   5   5        465.89        505.89        44.38 o                         
  -7   5   5        503.62        512.08        28.81 o                         
  -6   5   5          0.84          0.10        18.68 o                         
  -5   5   5       1774.00       1715.51        29.72 o                         
  -4   5   5         70.92         89.19        17.76 o                         
  -3   5   5       2849.44       2825.97        49.81 o                         
  -2   5   5        142.83        134.95        24.57 o                         
  -1   5   5       4431.36       4346.60        55.23 o                         
   0   5   5        612.07        599.45        35.11 o                         
   1   5   5        817.21        858.79        36.90 o                         
   2   5   5        149.18        116.87        27.54 o                         
   3   5   5        636.64        656.28        45.54 o                         
   4   5   5        137.54        189.79        36.80 o                         
   5   5   5        493.12        526.26        47.49 o                         
   6   5   5        178.32        252.31        45.11 o                         
   7   5   5         12.61         16.39        44.09 o                         
   8   5   5        259.96        194.72        81.52 o                         
 -12   6   5         17.47         53.10        40.74 o                         
 -11   6   5         16.68         29.97        35.66 o                         
 -10   6   5          0.66        -56.98        31.84 o                         
  -9   6   5        225.10        244.33        28.54 o                         
  -8   6   5        279.58        287.27        26.96 o                         
  -7   6   5          1.70         29.49        22.23 o                         
  -6   6   5        326.70        346.57        22.59 o                         
  -5   6   5          0.69         -9.66        15.97 o                         
  -4   6   5        519.13        586.84        25.03 o                         
  -3   6   5        284.62        332.15        23.78 o                         
  -2   6   5        815.72        837.97        29.79 o                         
  -1   6   5       1181.28       1166.12        62.95 o                         
   0   6   5       1424.98       1412.74        60.65 o                         
   1   6   5         54.75         51.55        26.12 o                         
   2   6   5         45.86         88.59        32.33 o                         
   3   6   5         45.03         68.52        32.71 o                         
   4   6   5          3.52         59.72        32.32 o                         
   5   6   5        278.09        292.62        41.79 o                         
   6   6   5        166.16        252.75        57.23 o                         
   7   6   5        207.21        127.19        46.79 o                         
 -11   7   5         12.83        -26.00        46.67 o                         
 -10   7   5         51.69         42.57        40.37 o                         
  -9   7   5          7.20          3.23        32.31 o                         
  -8   7   5         74.81         65.70        24.99 o                         
  -7   7   5         26.14         34.02        22.92 o                         
  -6   7   5         21.73          3.68        20.07 o                         
  -5   7   5        113.48        101.96        17.50 o                         
  -4   7   5        138.16        136.18        18.62 o                         
  -3   7   5         39.13         25.60        20.54 o                         
  -2   7   5          4.14         17.28        26.58 o                         
  -1   7   5        372.03        383.02        28.29 o                         
   0   7   5         36.56         53.24        24.55 o                         
   1   7   5       1633.27       1520.20       119.11 o                         
   2   7   5        105.62         98.37        35.80 o                         
   3   7   5          8.87         19.62        33.04 o                         
   4   7   5         18.54         74.52        35.93 o                         
   5   7   5         68.13         82.37        44.14 o                         
   6   7   5         33.57         67.87        43.42 o                         
   7   7   5         16.30         96.92        47.86 o                         
 -11   8   5        236.55        141.55        55.65 o                         
 -10   8   5        157.19        191.54        49.47 o                         
  -9   8   5        102.96         90.59        42.06 o                         
  -8   8   5        248.72        210.08        35.33 o                         
  -7   8   5         68.04         54.29        24.84 o                         
  -6   8   5        618.11        594.29        26.27 o                         
  -5   8   5        198.41        214.07        22.35 o                         
  -4   8   5       1839.12       1913.01        75.84 o                         
  -3   8   5        324.14        306.21        24.98 o                         
  -2   8   5       1485.10       1401.71        63.62 o                         
  -1   8   5        716.13        754.24        33.82 o                         
   0   8   5       1877.78       1882.78        47.16 o                         
   1   8   5          1.96         -6.42        33.21 o                         
   2   8   5        434.76        426.35        43.13 o                         
   3   8   5         75.19         12.29        35.66 o                         
   4   8   5        246.41        223.85        41.06 o                         
   5   8   5        261.20        369.07        75.50 o                         
   6   8   5         19.22         -6.58        41.03 o                         
   7   8   5        174.36        218.93        51.93 o                         
 -11   9   5         84.86         30.27        53.02 o                         
 -10   9   5         84.42        102.72        47.23 o                         
  -9   9   5        343.56        315.89        45.84 o                         
  -8   9   5        364.93        326.55        44.19 o                         
  -7   9   5        225.76        246.69        27.71 o                         
  -6   9   5         34.48          5.67        20.32 o                         
  -5   9   5       1784.65       1746.73        35.72 o                         
  -4   9   5        311.49        304.44        25.19 o                         
  -3   9   5       1448.82       1531.02        42.64 o                         
  -2   9   5         15.35         38.30        25.95 o                         
  -1   9   5        421.40        384.70        30.20 o                         
   0   9   5        857.97        846.20        47.95 o                         
   1   9   5         10.35        -19.38        44.88 o                         
   2   9   5        209.77        205.24        40.67 o                         
   3   9   5        542.50        570.57        67.58 o                         
   4   9   5        707.50        650.92        51.50 o                         
   5   9   5        321.87        317.60        60.93 o                         
   6   9   5        227.32        305.10        49.49 o                         
   7   9   5          5.23         21.68        49.54 o                         
 -10  10   5          0.03         42.65        45.40 o                         
  -9  10   5         38.95         32.06        45.20 o                         
  -8  10   5         54.97         54.21        39.39 o                         
  -7  10   5          5.70         10.19        29.32 o                         
  -6  10   5         15.63         19.73        21.10 o                         
  -5  10   5         17.29         16.78        19.86 o                         
  -4  10   5          7.90         14.06        21.76 o                         
  -3  10   5        337.06        291.54        28.70 o                         
  -2  10   5         67.09         44.36        23.82 o                         
  -1  10   5        215.81        221.04        35.57 o                         
   0  10   5        111.97        123.61        35.64 o                         
   1  10   5          9.03         -6.63        33.07 o                         
   2  10   5        344.48        299.78        41.93 o                         
   3  10   5          3.88        -14.41        36.71 o                         
   4  10   5         24.12          6.76        41.06 o                         
   5  10   5        236.38        173.36        45.66 o                         
   6  10   5         41.90         58.84        46.72 o                         
 -10  11   5         37.27        131.56        48.80 o                         
  -9  11   5        134.65        125.65        45.04 o                         
  -8  11   5        142.33        122.36        45.93 o                         
  -7  11   5        429.82        454.48        63.57 o                         
  -6  11   5        308.57        325.14        25.26 o                         
  -5  11   5        739.31        772.25        32.59 o                         
  -4  11   5         54.87         65.52        25.46 o                         
  -3  11   5       1400.59       1263.57        41.97 o                         
  -2  11   5          8.80        -14.99        24.16 o                         
  -1  11   5          3.02         28.21        38.97 o                         
   0  11   5         21.08          7.19        35.06 o                         
   1  11   5        112.10        143.98        76.77 o                         
   2  11   5        423.26        430.18        43.88 o                         
   3  11   5        652.82        693.48        51.92 o                         
   4  11   5        216.49        207.17        42.52 o                         
   5  11   5         69.05          5.24        85.96 o                         
   6  11   5        170.69        137.53        43.60 o                         
 -10  12   5          2.98         -3.62        52.38 o                         
  -9  12   5         51.42         -9.53        46.21 o                         
  -8  12   5        111.62        146.45        43.12 o                         
  -7  12   5        873.28        806.78        42.70 o                         
  -6  12   5       2669.40       2658.29       109.96 o                         
  -5  12   5         48.68         40.22        27.18 o                         
  -4  12   5        621.90        628.74        42.42 o                         
  -3  12   5         42.48          6.82        24.57 o                         
  -2  12   5        363.70        345.68        40.16 o                         
  -1  12   5          0.53          1.32        32.02 o                         
   0  12   5       1255.71       1208.91        57.37 o                         
   1  12   5        242.08        201.23        37.48 o                         
   2  12   5        337.70        308.38        50.90 o                         
   3  12   5        455.03        495.46        71.38 o                         
   4  12   5         81.80        144.53        42.03 o                         
   5  12   5        534.92        442.18        49.64 o                         
   6  12   5         35.79        146.19        94.61 o                         
  -9  13   5          9.44         34.20        47.98 o                         
  -8  13   5         14.66          4.57        43.07 o                         
  -7  13   5          5.99          9.50        31.34 o                         
  -6  13   5         23.17         61.69        39.07 o                         
  -5  13   5        735.76        702.15        38.78 o                         
  -4  13   5         30.35         32.10        26.86 o                         
  -3  13   5        294.41        316.04        31.62 o                         
  -2  13   5        269.12        241.18        38.46 o                         
  -1  13   5         43.34         20.83        35.73 o                         
   0  13   5          3.14        -65.56        33.34 o                         
   1  13   5        587.98        515.29        53.33 o                         
   2  13   5         31.01        -12.64        35.06 o                         
   3  13   5        143.49        138.86        39.37 o                         
   4  13   5          9.38         66.25        39.82 o                         
   5  13   5         47.55         54.73        41.84 o                         
  -9  14   5         69.02        120.57        61.77 o                         
  -8  14   5        259.38        188.05        49.06 o                         
  -7  14   5         18.87         51.58        33.23 o                         
  -6  14   5         71.07         80.50        40.09 o                         
  -5  14   5         15.79        -34.99        28.79 o                         
  -4  14   5         50.28         67.30        28.43 o                         
  -3  14   5        285.61        220.87        41.97 o                         
  -2  14   5        711.90        718.60        68.95 o                         
  -1  14   5         16.31         39.11        35.26 o                         
   0  14   5        126.26        118.66        38.32 o                         
   1  14   5        201.93        149.79        37.76 o                         
   2  14   5         63.24         44.73        39.80 o                         
   3  14   5         65.78         52.08        37.69 o                         
   4  14   5         27.86         23.52        42.49 o                         
  -8  15   5        145.64        124.05        50.60 o                         
  -7  15   5        276.75        281.21        51.74 o                         
  -6  15   5        107.16        101.21        41.86 o                         
  -5  15   5        320.44        339.39        66.31 o                         
  -4  15   5         18.34        -38.01        56.18 o                         
  -3  15   5       1067.93       1001.81        56.70 o                         
  -2  15   5          3.27         14.37        36.76 o                         
  -1  15   5        766.34        804.03        80.46 o                         
   0  15   5         21.75         13.04        38.52 o                         
   1  15   5        662.40        645.18        52.79 o                         
   2  15   5        546.17        514.93        97.57 o                         
   3  15   5        211.43        192.76        46.18 o                         
   4  15   5        103.64        158.50        46.12 o                         
  -7  16   5          9.42        -10.78        44.23 o                         
  -6  16   5         23.50         26.85        45.83 o                         
  -5  16   5         50.71         53.02        38.24 o                         
  -4  16   5        273.49        309.82        64.41 o                         
  -3  16   5        176.96         97.58        41.82 o                         
  -2  16   5        499.74        515.35        62.20 o                         
  -1  16   5        166.14        151.20        43.57 o                         
   0  16   5         57.30         75.24        42.46 o                         
   1  16   5         10.86         42.92        43.66 o                         
   2  16   5        171.94        151.32        63.15 o                         
   3  16   5         61.11         23.93        43.96 o                         
  -6  17   5          1.43        -20.26        44.68 o                         
  -5  17   5          0.31         45.20        60.40 o                         
  -4  17   5         57.89        115.52        63.78 o                         
  -3  17   5         34.40         85.63        35.78 o                         
  -2  17   5          0.10         55.99        43.06 o                         
  -1  17   5        147.04         96.90        43.63 o                         
   0  17   5          1.31          9.32        44.03 o                         
   1  17   5         48.91         34.87        45.85 o                         
   2  17   5          0.33         57.32        64.63 o                         
  -5  18   5          0.18        -24.08        62.09 o                         
  -4  18   5        312.26        243.51        73.07 o                         
  -3  18   5          0.45          3.04        36.19 o                         
  -2  18   5        559.11        576.78        87.33 o                         
  -1  18   5         75.86         22.92        45.62 o                         
   0  18   5        260.84        247.46        52.91 o                         
 -12   0   6          9.28         17.28        58.61 o                         
 -11   0   6         70.96        139.18        58.08 o                         
 -10   0   6         58.08        149.31        52.38 o                         
  -9   0   6          2.98          0.00        50.26 o                         
  -8   0   6        638.95        692.71        67.37 o                         
  -7   0   6        318.36        370.22        55.54 o                         
  -6   0   6       2798.69       2936.64       106.44 o                         
  -5   0   6         58.80        110.24        40.23 o                         
  -4   0   6       1432.37       1469.04       108.03 o                         
  -3   0   6         11.41         31.60        35.80 o                         
  -2   0   6       1768.42       1895.29        60.07 o                         
  -1   0   6        181.11        154.35        82.37 o                         
   0   0   6        787.22        861.48        48.44 o                         
   1   0   6        351.89        339.60        56.18 o                         
   2   0   6        433.35        364.10        58.08 o                         
   3   0   6        296.07        391.97        62.72 o                         
   4   0   6        278.21        322.91        61.03 o                         
   5   0   6        774.67        742.77        77.09 o                         
   6   0   6          2.26        -66.95        61.46 o                         
   7   0   6        320.56        335.16        78.14 o                         
 -12   1   6         13.14         23.45        33.48 o                         
 -11   1   6          2.22         19.26        34.14 o                         
 -10   1   6         26.41         56.91        37.43 o                         
  -9   1   6         47.97          2.66        32.77 o                         
  -8   1   6        204.48        127.67        34.52 o                         
  -7   1   6       1277.74       1253.78        61.99 o                         
  -6   1   6          0.18         14.84        33.59 o                         
  -5   1   6        800.44        803.29        28.87 o                         
  -4   1   6         38.67         40.25        20.47 o                         
  -3   1   6        525.76        517.58        27.53 o                         
  -2   1   6          8.54        -28.60        22.32 o                         
  -1   1   6        212.58        200.68        26.95 o                         
   0   1   6        415.60        407.46        29.64 o                         
   1   1   6        400.30        440.64        42.93 o                         
   2   1   6        147.67        173.09        37.18 o                         
   3   1   6        112.89         71.07        34.01 o                         
   4   1   6        100.22        149.35        39.42 o                         
   5   1   6          6.99         50.48        38.27 o                         
   6   1   6        333.35        266.62        87.75 o                         
   7   1   6          0.19         35.17        50.07 o                         
 -12   2   6          8.84         -3.26        33.08 o                         
 -11   2   6         15.01         15.67        34.11 o                         
 -10   2   6         53.84         81.41        51.32 o                         
  -9   2   6         15.80          7.63        34.94 o                         
  -8   2   6        221.32        279.40        38.89 o                         
  -7   2   6          6.37         36.78        32.77 o                         
  -6   2   6        110.15         95.08        33.68 o                         
  -5   2   6          1.84         15.24        19.69 o                         
  -4   2   6          3.12          6.28        20.05 o                         
  -3   2   6        602.60        592.28        28.71 o                         
  -2   2   6        565.24        576.96        28.74 o                         
  -1   2   6         59.48         22.88        26.86 o                         
   0   2   6        368.78        415.78        29.45 o                         
   1   2   6         20.54         30.03        29.06 o                         
   2   2   6          1.71         14.97        33.59 o                         
   3   2   6          6.20         26.01        35.06 o                         
   4   2   6         31.92         59.58        38.12 o                         
   5   2   6        126.70         79.57        41.06 o                         
   6   2   6          9.68        -15.62        55.54 o                         
   7   2   6         63.80        -14.41        73.07 o                         
 -12   3   6        158.19        171.65        34.76 o                         
 -11   3   6         60.16         31.90        37.48 o                         
 -10   3   6        362.63        324.51        42.93 o                         
  -9   3   6        415.37        411.36        53.96 o                         
  -8   3   6         23.00        -36.57        32.02 o                         
  -7   3   6        778.10        791.81        48.75 o                         
  -6   3   6         27.44         19.92        32.48 o                         
  -5   3   6       1084.78       1088.02        31.59 o                         
  -4   3   6         48.99         60.21        21.10 o                         
  -3   3   6       1335.74       1304.18        44.21 o                         
  -2   3   6        213.98        209.09        36.31 o                         
  -1   3   6       1724.57       1749.19        42.20 o                         
   0   3   6         11.14         11.76        26.82 o                         
   1   3   6        938.08        901.44        74.40 o                         
   2   3   6        302.29        319.66        57.97 o                         
   3   3   6        167.45        128.04        40.02 o                         
   4   3   6       1505.30       1454.17        88.49 o                         
   5   3   6         13.94         61.54        41.42 o                         
   6   3   6        401.10        409.40        53.19 o                         
   7   3   6          1.63        -45.04        72.33 o                         
 -11   4   6        184.63        246.74        43.47 o                         
 -10   4   6        188.20        196.60        42.36 o                         
  -9   4   6        399.28        369.13        55.44 o                         
  -8   4   6        698.77        623.15        48.23 o                         
  -7   4   6        305.31        351.34        60.51 o                         
  -6   4   6        600.75        599.79        90.81 o                         
  -5   4   6        402.20        401.91        37.71 o                         
  -4   4   6        238.23        228.44        23.77 o                         
  -3   4   6        858.51        897.62        32.04 o                         
  -2   4   6        564.50        588.75        29.02 o                         
  -1   4   6          3.42         44.78        25.51 o                         
   0   4   6       1381.05       1440.15        54.30 o                         
   1   4   6        695.72        644.30        38.08 o                         
   2   4   6        802.17        801.76        49.88 o                         
   3   4   6       1687.83       1661.88        66.01 o                         
   4   4   6         67.48         43.07        77.93 o                         
   5   4   6        226.55        283.14        63.89 o                         
   6   4   6          4.07        -64.29        45.95 o                         
 -11   5   6         17.16         18.23        44.53 o                         
 -10   5   6          8.98         -6.95        39.00 o                         
  -9   5   6         24.67         48.81        36.92 o                         
  -8   5   6         23.81         51.02        33.24 o                         
  -7   5   6        114.53        119.97        34.27 o                         
  -6   5   6        134.85        147.62        34.10 o                         
  -5   5   6         20.57         45.38        21.82 o                         
  -4   5   6          0.70         29.91        21.62 o                         
  -3   5   6        189.47        195.77        24.18 o                         
  -2   5   6        203.60        205.11        31.25 o                         
  -1   5   6         64.63         62.42        23.15 o                         
   0   5   6         48.46         36.64        28.71 o                         
   1   5   6        409.78        442.32        64.83 o                         
   2   5   6         25.39        -25.14        35.47 o                         
   3   5   6         13.27        -26.07        34.54 o                         
   4   5   6          9.45         21.89        39.22 o                         
   5   5   6          0.46         13.54        40.52 o                         
   6   5   6          6.12          6.96        45.43 o                         
 -11   6   6         45.69        -41.89        82.15 o                         
 -10   6   6        258.69        221.66        43.65 o                         
  -9   6   6        345.92        307.53        41.65 o                         
  -8   6   6        301.78        280.89        40.45 o                         
  -7   6   6        193.67        215.42        38.08 o                         
  -6   6   6        238.48        276.71        31.49 o                         
  -5   6   6          0.56         11.99        27.51 o                         
  -4   6   6        962.02       1021.79        34.07 o                         
  -3   6   6       1274.62       1290.08        37.32 o                         
  -2   6   6        193.60        180.74        32.09 o                         
  -1   6   6        363.39        366.78        31.22 o                         
   0   6   6        981.58       1064.74        75.99 o                         
   1   6   6        701.71        767.91        87.65 o                         
   2   6   6        306.83        300.69        65.58 o                         
   3   6   6        946.83        952.41        56.00 o                         
   4   6   6         83.19         26.24        38.45 o                         
   5   6   6         31.01         -1.78        40.75 o                         
   6   6   6         12.25        -11.39        44.78 o                         
 -11   7   6         28.34         65.64        54.49 o                         
 -10   7   6        459.52        469.06        70.12 o                         
  -9   7   6        531.87        576.50        49.57 o                         
  -8   7   6         45.14        -42.05        33.96 o                         
  -7   7   6        833.36        945.60        54.01 o                         
  -6   7   6        128.25        161.69        30.30 o                         
  -5   7   6       1533.83       1545.82        96.41 o                         
  -4   7   6          4.27         -0.42        22.50 o                         
  -3   7   6        128.02        199.98        25.18 o                         
  -2   7   6       1784.65       1811.97        49.10 o                         
  -1   7   6       1244.06       1301.89        43.90 o                         
   0   7   6        883.06        840.55        42.81 o                         
   1   7   6       1113.63       1063.90        53.76 o                         
   2   7   6        441.33        452.13        45.51 o                         
   3   7   6         53.02          9.73        40.23 o                         
   4   7   6        546.35        558.55        49.72 o                         
   5   7   6         24.67          5.34        54.17 o                         
   6   7   6         67.78         85.38        49.34 o                         
 -11   8   6          4.93         21.14        46.18 o                         
 -10   8   6         32.04        -12.67        55.54 o                         
  -9   8   6         68.92        131.29        43.55 o                         
  -8   8   6        168.95        212.41        52.90 o                         
  -7   8   6          4.92         23.29        37.32 o                         
  -6   8   6         22.36         11.05        27.56 o                         
  -5   8   6         10.38         -8.07        26.57 o                         
  -4   8   6        373.78        403.03        28.36 o                         
  -3   8   6         45.23         41.88        24.01 o                         
  -2   8   6       1619.02       1585.16        46.68 o                         
  -1   8   6          4.12        -15.89        25.61 o                         
   0   8   6          3.03         12.94        44.14 o                         
   1   8   6        106.37         97.04        36.30 o                         
   2   8   6        211.42        224.99        62.94 o                         
   3   8   6         74.44         32.37        38.27 o                         
   4   8   6         93.16        106.37        43.24 o                         
   5   8   6        123.38        148.77        46.18 o                         
   6   8   6          0.54        -29.19        49.05 o                         
 -10   9   6         19.26         88.91        58.50 o                         
  -9   9   6        105.06        104.33        56.81 o                         
  -8   9   6         18.70         21.96        39.09 o                         
  -7   9   6        130.18        176.96        40.71 o                         
  -6   9   6          1.17          1.82        28.07 o                         
  -5   9   6        167.59        151.52        30.39 o                         
  -4   9   6         19.67          9.68        23.28 o                         
  -3   9   6        302.19        370.89        37.04 o                         
  -2   9   6        156.18        106.53        28.05 o                         
  -1   9   6         31.43         12.34        34.80 o                         
   0   9   6        815.99        717.01        86.27 o                         
   1   9   6        218.19        175.51        65.15 o                         
   2   9   6        325.13        402.21        46.72 o                         
   3   9   6        224.88        191.86        42.96 o                         
   4   9   6         49.09         35.09        41.63 o                         
   5   9   6          0.16        -43.53        44.56 o                         
 -10  10   6        113.29        227.45        63.57 o                         
  -9  10   6        144.39         83.84        54.91 o                         
  -8  10   6        493.91        361.35        62.94 o                         
  -7  10   6         21.28         18.19        38.30 o                         
  -6  10   6        701.19        750.19        41.28 o                         
  -5  10   6         64.90         19.32        29.21 o                         
  -4  10   6       1274.02       1293.03        44.04 o                         
  -3  10   6          4.51          1.13        25.95 o                         
  -2  10   6       1625.13       1589.58        62.49 o                         
  -1  10   6          1.02          0.79        35.75 o                         
   0  10   6        341.32        423.92        47.26 o                         
   1  10   6        145.27        171.44        42.14 o                         
   2  10   6         72.71        140.12        42.55 o                         
   3  10   6        532.82        552.07        53.98 o                         
   4  10   6        105.28         58.89        44.84 o                         
   5  10   6        475.88        402.89        56.48 o                         
  -9  11   6          2.38        -56.81        54.91 o                         
  -8  11   6         40.15         77.30        55.33 o                         
  -7  11   6        567.59        617.40        86.38 o                         
  -6  11   6          7.11        -13.12        30.16 o                         
  -5  11   6        713.68        654.90        71.63 o                         
  -4  11   6         22.04         19.28        27.05 o                         
  -3  11   6         15.43         20.48        27.14 o                         
  -2  11   6        174.01        209.63        69.69 o                         
  -1  11   6        590.23        562.82        46.95 o                         
   0  11   6         11.48          9.10        56.39 o                         
   1  11   6        453.77        500.53        49.66 o                         
   2  11   6          3.75        -39.10        41.73 o                         
   3  11   6        131.81        130.94        48.01 o                         
   4  11   6        233.70        198.80        48.31 o                         
   5  11   6          4.31        -34.39        50.37 o                         
  -9  12   6         27.84          2.96        55.12 o                         
  -8  12   6          2.18         27.03        53.85 o                         
  -7  12   6          9.50        -19.64        47.31 o                         
  -6  12   6        134.25        133.84        40.45 o                         
  -5  12   6        116.27        119.50        38.97 o                         
  -4  12   6        135.20        159.73        31.01 o                         
  -3  12   6         44.00         60.55        37.04 o                         
  -2  12   6        512.41        518.45        46.54 o                         
  -1  12   6         96.90         69.48        36.07 o                         
   0  12   6         69.99         42.42        44.03 o                         
   1  12   6         88.89        128.42        47.31 o                         
   2  12   6         51.49         62.97        38.20 o                         
   3  12   6         36.64         21.24        40.12 o                         
   4  12   6          7.73         22.07        42.46 o                         
  -8  13   6         49.20        141.29        55.54 o                         
  -7  13   6        536.58        453.01        67.58 o                         
  -6  13   6         71.03         81.79        51.00 o                         
  -5  13   6        796.64        867.03        54.20 o                         
  -4  13   6          4.42        -21.56        29.49 o                         
  -3  13   6        554.79        567.45        48.50 o                         
  -2  13   6          4.60         19.71        37.67 o                         
  -1  13   6        154.54        165.89        40.54 o                         
   0  13   6         72.09         74.16        39.06 o                         
   1  13   6        409.73        413.37        47.70 o                         
   2  13   6        194.63        240.80        43.18 o                         
   3  13   6         45.49         65.03        42.96 o                         
  -8  14   6        117.46         85.96        57.44 o                         
  -7  14   6        319.68        318.06        62.94 o                         
  -6  14   6        309.39        329.24        47.32 o                         
  -5  14   6          3.35         -6.21        38.47 o                         
  -4  14   6        208.65        208.87        65.68 o                         
  -3  14   6         24.11         32.82        44.46 o                         
  -2  14   6        300.48        314.01        46.61 o                         
  -1  14   6          7.37         24.35        39.99 o                         
   0  14   6        180.77        205.47        43.03 o                         
   1  14   6        163.20        226.60        44.52 o                         
   2  14   6        388.37        343.27        48.05 o                         
   3  14   6        124.42         97.59        43.47 o                         
  -7  15   6          2.54          2.96        58.92 o                         
  -6  15   6          6.62         74.78        51.85 o                         
  -5  15   6          8.85         32.31        63.99 o                         
  -4  15   6          0.02         17.95        63.78 o                         
  -3  15   6          3.15        -83.25        42.61 o                         
  -2  15   6         56.79         93.48        52.69 o                         
  -1  15   6          7.40          1.97        40.49 o                         
   0  15   6          2.30         58.56        41.05 o                         
   1  15   6         42.29         37.20        41.25 o                         
   2  15   6          0.19         -5.14        46.51 o                         
  -6  16   6         11.04         33.79        45.11 o                         
  -5  16   6         13.46         -6.76        66.10 o                         
  -4  16   6        179.41        149.95        69.90 o                         
  -3  16   6          2.43         56.21        45.35 o                         
  -2  16   6        179.58        199.54        46.65 o                         
  -1  16   6         18.71         37.86        47.44 o                         
   0  16   6        162.94        107.21        46.48 o                         
   1  16   6         44.98         13.99        51.95 o                         
  -4  17   6          0.01        138.33        75.18 o                         
  -3  17   6        325.87        400.67        53.40 o                         
  -2  17   6         28.88         99.60       140.97 o                         
  -1  17   6        243.86        186.26        52.91 o                         
 -11   1   7         10.16        -68.05        41.74 o                         
 -10   1   7         15.86         38.35        42.24 o                         
  -9   1   7         98.72        202.47        41.91 o                         
  -8   1   7         97.63          5.24        36.30 o                         
  -7   1   7        306.86        365.47        53.64 o                         
  -6   1   7          6.15        -23.79        33.48 o                         
  -5   1   7        131.17         98.88        23.41 o                         
  -4   1   7          2.66          1.65        27.88 o                         
  -3   1   7       1131.64       1228.34        72.67 o                         
  -2   1   7         18.34         16.45        24.77 o                         
  -1   1   7        726.04        643.12        33.70 o                         
   0   1   7         59.43         24.81        26.31 o                         
   1   1   7         81.75         96.81        37.40 o                         
   2   1   7         28.96         38.28        37.37 o                         
   3   1   7         26.55        -12.88        40.18 o                         
   4   1   7         75.95         38.20        42.31 o                         
   5   1   7          1.03        -48.41        53.12 o                         
 -11   2   7        232.33        255.40        46.92 o                         
 -10   2   7        221.60        293.52        45.66 o                         
  -9   2   7         64.77         87.06        41.30 o                         
  -8   2   7        128.74        138.35        39.69 o                         
  -7   2   7         40.18         40.62        45.72 o                         
  -6   2   7        320.63        392.90        43.90 o                         
  -5   2   7          8.37         -1.40        22.68 o                         
  -4   2   7        834.26        877.71        38.53 o                         
  -3   2   7         35.38          2.10        23.89 o                         
  -2   2   7       1230.91       1268.76        40.30 o                         
  -1   2   7        368.56        366.62        31.05 o                         
   0   2   7        131.88        125.10        31.26 o                         
   1   2   7        205.19        277.27        90.81 o                         
   2   2   7        430.82        454.32        46.70 o                         
   3   2   7        213.40        274.66        50.58 o                         
   4   2   7         57.92         75.58        42.63 o                         
   5   2   7        185.92        191.80        48.75 o                         
 -11   3   7         36.58        -48.66        41.94 o                         
 -10   3   7         14.97         47.52        41.37 o                         
  -9   3   7        320.38        233.29        44.76 o                         
  -8   3   7         36.34         68.30        39.26 o                         
  -7   3   7         23.27         70.28        35.53 o                         
  -6   3   7        694.46        650.83        49.23 o                         
  -5   3   7        101.61        131.47        29.65 o                         
  -4   3   7         24.53          0.17        23.80 o                         
  -3   3   7        368.38        375.78        29.17 o                         
  -2   3   7         92.03         57.74        26.69 o                         
  -1   3   7         56.48         40.47        28.35 o                         
   0   3   7          0.63         -7.97        29.56 o                         
   1   3   7        202.14        155.06        36.15 o                         
   2   3   7        444.02        460.92        47.17 o                         
   3   3   7         62.38         75.54        39.62 o                         
   4   3   7        126.32         63.87        43.58 o                         
   5   3   7          5.35         24.70        92.29 o                         
 -11   4   7          1.69         -1.78        44.61 o                         
 -10   4   7         26.34         13.86        40.62 o                         
  -9   4   7        298.20        228.88        45.07 o                         
  -8   4   7         97.50        117.16        38.68 o                         
  -7   4   7          4.34          9.63        36.28 o                         
  -6   4   7         40.96         21.56        39.18 o                         
  -5   4   7         69.96        127.98        30.14 o                         
  -4   4   7          1.61          3.64        23.79 o                         
  -3   4   7         23.51         40.49        24.57 o                         
  -2   4   7        425.70        431.00        32.14 o                         
  -1   4   7         20.75          2.94        26.62 o                         
   0   4   7        667.12        657.85        40.29 o                         
   1   4   7        211.75        182.87        34.00 o                         
   2   4   7         42.01         45.44        39.79 o                         
   3   4   7         22.52         33.67        40.30 o                         
   4   4   7         30.28         21.79        43.98 o                         
   5   4   7          5.55         43.41        59.03 o                         
 -10   5   7         24.93        103.00        41.57 o                         
  -9   5   7        386.19        398.63        46.88 o                         
  -8   5   7        339.92        304.77        44.18 o                         
  -7   5   7        820.96        783.02        91.55 o                         
  -6   5   7        470.22        529.12        49.67 o                         
  -5   5   7        561.04        618.63        38.13 o                         
  -4   5   7          1.61        -44.40        22.98 o                         
  -3   5   7        249.41        292.46        27.78 o                         
  -2   5   7        108.67        154.36        26.49 o                         
  -1   5   7       1285.39       1160.06       123.31 o                         
   0   5   7        106.73        118.97        32.13 o                         
   1   5   7        319.19        315.62        74.55 o                         
   2   5   7        915.20        842.59        74.02 o                         
   3   5   7          4.20         -0.07        39.67 o                         
   4   5   7        396.82        412.25        51.79 o                         
   5   5   7         31.43         -6.78        47.13 o                         
 -10   6   7         76.25         84.81        44.57 o                         
  -9   6   7         29.33        -21.36        38.38 o                         
  -8   6   7        345.85        395.80        49.53 o                         
  -7   6   7          0.68         22.69        40.09 o                         
  -6   6   7        362.98        373.79        46.48 o                         
  -5   6   7        113.63         77.42        30.61 o                         
  -4   6   7        405.61        433.55        29.95 o                         
  -3   6   7          2.46         17.81        23.76 o                         
  -2   6   7        379.60        421.05        31.02 o                         
  -1   6   7          8.27        -29.72        30.14 o                         
   0   6   7        574.35        601.71        40.17 o                         
   1   6   7        726.86        764.23        53.83 o                         
   2   6   7          0.69        -12.36        39.42 o                         
   3   6   7        297.52        266.79        52.27 o                         
   4   6   7          1.77        -33.06        44.87 o                         
   5   6   7         18.03         20.12        47.29 o                         
 -10   7   7         28.61         32.73        67.37 o                         
  -9   7   7         20.15         41.93        52.48 o                         
  -8   7   7          1.50         42.89        42.06 o                         
  -7   7   7          4.80         55.26        38.20 o                         
  -6   7   7        247.82        204.18        42.27 o                         
  -5   7   7        419.24        417.74        36.73 o                         
  -4   7   7         13.07          2.81        25.50 o                         
  -3   7   7         17.55         24.78        24.97 o                         
  -2   7   7          0.86        -14.40        27.47 o                         
  -1   7   7        173.82        187.50        33.90 o                         
   0   7   7          9.19         18.85        72.33 o                         
   1   7   7        133.21        152.36        40.41 o                         
   2   7   7        110.65        113.78        41.98 o                         
   3   7   7         20.25         33.34        42.56 o                         
   4   7   7         12.46         15.27        42.63 o                         
 -10   8   7        172.01        115.10        59.13 o                         
  -9   8   7        181.83        235.58        48.41 o                         
  -8   8   7        265.32        247.81        69.17 o                         
  -7   8   7          0.36          0.89        39.07 o                         
  -6   8   7        487.87        481.50        48.37 o                         
  -5   8   7        239.54        290.11        34.99 o                         
  -4   8   7        795.66        778.79        35.83 o                         
  -3   8   7         16.41         51.88        26.22 o                         
  -2   8   7        398.28        400.49        34.60 o                         
  -1   8   7        186.45        192.87        39.75 o                         
   0   8   7        417.50        430.48        47.24 o                         
   1   8   7        346.82        365.85        45.10 o                         
   2   8   7        114.25         61.08        76.24 o                         
   3   8   7        322.26        368.86        49.56 o                         
   4   8   7         16.67          6.04        44.83 o                         
  -9   9   7        205.80        138.54        47.04 o                         
  -8   9   7         57.91         77.52        41.74 o                         
  -7   9   7        390.17        381.38        47.89 o                         
  -6   9   7         47.65         96.90        33.00 o                         
  -5   9   7         18.19        -20.62        31.13 o                         
  -4   9   7         25.03         52.38        27.48 o                         
  -3   9   7        455.65        441.60        36.54 o                         
  -2   9   7         10.19         -0.98        45.96 o                         
  -1   9   7       2393.51       2278.39       174.66 o                         
   0   9   7        229.33        301.45        47.62 o                         
   1   9   7         27.04         -7.08        40.15 o                         
   2   9   7        220.80        264.60        99.37 o                         
   3   9   7         16.72         66.60        45.62 o                         
   4   9   7         79.69         67.68        72.44 o                         
  -9  10   7          0.08         32.10        58.08 o                         
  -8  10   7          2.03         22.44        42.12 o                         
  -7  10   7        103.28        104.24        42.88 o                         
  -6  10   7         10.46         34.15        32.30 o                         
  -5  10   7         52.52         28.04        33.06 o                         
  -4  10   7          0.30         34.10        29.88 o                         
  -3  10   7         26.18         29.01        31.08 o                         
  -2  10   7          5.63         34.59        41.21 o                         
  -1  10   7         38.56         45.12        41.87 o                         
   0  10   7        108.91         87.36        43.72 o                         
   1  10   7          7.24         32.21        58.50 o                         
   2  10   7          8.57        -18.87        42.70 o                         
   3  10   7         13.43         10.18        44.43 o                         
  -8  11   7         25.15         74.13        57.02 o                         
  -7  11   7         24.38         -1.08        42.51 o                         
  -6  11   7         19.31         22.47        34.47 o                         
  -5  11   7        191.17        230.42        43.00 o                         
  -4  11   7          0.34        -19.03        38.03 o                         
  -3  11   7        944.72        856.40        55.15 o                         
  -2  11   7        114.44        106.18        41.61 o                         
  -1  11   7        110.65        110.91        42.35 o                         
   0  11   7        144.49        135.42        44.57 o                         
   1  11   7         87.19         99.12        64.84 o                         
   2  11   7          7.89         69.18        47.93 o                         
   3  11   7        131.86        103.22        52.34 o                         
  -8  12   7         25.50         65.05        61.03 o                         
  -7  12   7          2.07         18.20        45.86 o                         
  -6  12   7        408.69        337.83        52.48 o                         
  -5  12   7          6.00         -5.03        39.43 o                         
  -4  12   7        822.46        802.33        54.54 o                         
  -3  12   7          0.62          9.66        38.82 o                         
  -2  12   7        383.04        318.86        56.92 o                         
  -1  12   7        202.73        176.37        42.72 o                         
   0  12   7         95.47         93.79        64.84 o                         
   1  12   7         74.62         46.10        47.07 o                         
   2  12   7        248.91        251.53        72.44 o                         
  -7  13   7         11.47         53.85        61.46 o                         
  -6  13   7        142.26        229.21        46.97 o                         
  -5  13   7         96.77         13.44        41.91 o                         
  -4  13   7          0.02        -32.10        60.61 o                         
  -3  13   7        126.41        141.30        43.48 o                         
  -2  13   7        148.99         81.27        43.03 o                         
  -1  13   7          1.18        -22.25        40.20 o                         
   0  13   7          0.19          7.24        81.73 o                         
   1  13   7         19.33         47.98        48.47 o                         
  -6  14   7         86.19         38.94        57.23 o                         
  -5  14   7         25.64         45.83        72.23 o                         
  -4  14   7         72.24        112.14        70.96 o                         
  -3  14   7         12.01         -1.52        45.71 o                         
  -2  14   7         49.50         52.68        44.76 o                         
  -1  14   7          3.06        -24.35        43.93 o                         
   0  14   7         66.57         33.73        45.24 o                         
  -4  15   7          3.87          5.91        75.61 o                         
  -3  15   7        154.73        210.01        50.56 o                         
  -2  15   7          6.54        -34.74        56.60 o                         
 -10   0   8        217.52        279.20        72.65 o                         
  -9   0   8          1.04        -36.54        56.39 o                         
  -8   0   8         50.06         45.62        61.46 o                         
  -7   0   8        181.69         85.53        58.92 o                         
  -6   0   8        503.66        506.44        68.00 o                         
  -5   0   8         35.68         54.49        52.80 o                         
  -4   0   8       1254.25       1320.03        96.09 o                         
  -3   0   8        180.48        192.05        41.74 o                         
  -2   0   8        804.05        795.07        74.02 o                         
  -1   0   8       1020.44        890.02        57.51 o                         
   0   0   8        237.80        134.32        52.59 o                         
   1   0   8        419.95        387.96        68.22 o                         
   2   0   8        274.21        378.46        72.65 o                         
   3   0   8         92.86        -42.45        68.64 o                         
 -10   1   8          2.38        -40.72        43.38 o                         
  -9   1   8         49.84         66.57        44.34 o                         
  -8   1   8         54.39         20.37        42.44 o                         
  -7   1   8         44.06         66.13        40.77 o                         
  -6   1   8         20.80        -15.84        36.74 o                         
  -5   1   8        411.33        431.14        51.78 o                         
  -4   1   8         10.95         48.52        28.99 o                         
  -3   1   8        845.78        840.35        50.85 o                         
  -2   1   8         49.00         76.35        27.63 o                         
  -1   1   8         42.45         42.35        28.09 o                         
   0   1   8        172.52        125.14        35.11 o                         
   1   1   8         53.20          5.37        42.08 o                         
   2   1   8        187.84        272.28        70.33 o                         
   3   1   8         14.52        -26.05        46.79 o                         
 -10   2   8          2.62        -33.30        45.21 o                         
  -9   2   8        316.13        238.44        49.46 o                         
  -8   2   8        392.31        410.28        51.81 o                         
  -7   2   8        156.91        127.43        43.67 o                         
  -6   2   8          6.68         16.76        43.36 o                         
  -5   2   8         48.32         65.60        32.73 o                         
  -4   2   8         89.74         79.56        33.81 o                         
  -3   2   8         24.63          2.14        28.53 o                         
  -2   2   8        304.31        301.00        32.47 o                         
  -1   2   8        272.53        265.90        33.24 o                         
   0   2   8         57.11         84.02        36.60 o                         
   1   2   8          7.74          6.33        40.20 o                         
   2   2   8          3.05         42.68        56.81 o                         
   3   2   8          0.67        -68.17        43.45 o                         
 -10   3   8         41.96        -46.02        76.56 o                         
  -9   3   8        338.90        304.80        48.98 o                         
  -8   3   8        148.79        103.67        45.21 o                         
  -7   3   8        476.41        465.09        51.25 o                         
  -6   3   8          0.15        -13.44        40.32 o                         
  -5   3   8        864.89        882.43        44.90 o                         
  -4   3   8        198.85        259.02        34.69 o                         
  -3   3   8        729.44        740.79        38.71 o                         
  -2   3   8         73.82         34.66        29.31 o                         
  -1   3   8        354.53        369.44        34.54 o                         
   0   3   8        214.59        248.27        36.92 o                         
   1   3   8         51.23         59.13        42.78 o                         
   2   3   8        238.18        229.47        49.20 o                         
   3   3   8         84.42        -19.87        71.70 o                         
 -10   4   8         78.19        179.07        90.29 o                         
  -9   4   8          0.36         28.44        43.37 o                         
  -8   4   8        302.65        334.97        70.86 o                         
  -7   4   8        113.89         75.48        43.99 o                         
  -6   4   8        621.52        653.11        55.58 o                         
  -5   4   8         20.78         22.19        32.94 o                         
  -4   4   8        961.88       1006.51        51.70 o                         
  -3   4   8         75.50         87.77        31.49 o                         
  -2   4   8        280.02        281.65        32.89 o                         
  -1   4   8         24.99         -5.70        34.83 o                         
   0   4   8         87.30         83.44        35.58 o                         
   1   4   8         96.11          8.68        54.17 o                         
   2   4   8        135.21         96.77        44.97 o                         
   3   4   8        195.28        229.85        53.14 o                         
  -9   5   8          0.50         63.26        45.72 o                         
  -8   5   8          0.00        -26.12        44.33 o                         
  -7   5   8         33.49         72.02        42.25 o                         
  -6   5   8         19.96         55.40        41.26 o                         
  -5   5   8         10.27         -9.05        32.84 o                         
  -4   5   8          2.10         -9.87        27.38 o                         
  -3   5   8          6.50        -15.59        27.35 o                         
  -2   5   8          2.57        -13.88        30.26 o                         
  -1   5   8         63.60          4.19        34.61 o                         
   0   5   8          8.12          1.29        34.83 o                         
   1   5   8         64.74        116.04        44.79 o                         
   2   5   8         11.58          1.54        44.63 o                         
   3   5   8          9.12          0.92        46.47 o                         
  -9   6   8          8.33        -22.13        47.70 o                         
  -8   6   8        200.60        287.17       124.39 o                         
  -7   6   8          4.70         11.43        42.58 o                         
  -6   6   8        396.50        440.95        68.53 o                         
  -5   6   8        262.61        276.65        37.01 o                         
  -4   6   8        757.86        745.77        37.74 o                         
  -3   6   8        160.82        199.22        30.68 o                         
  -2   6   8        414.08        476.04        63.27 o                         
  -1   6   8         61.19         46.92        37.38 o                         
   0   6   8        288.98        283.12        47.41 o                         
   1   6   8        134.90         89.68        46.07 o                         
   2   6   8         54.37         45.64        47.94 o                         
  -9   7   8        202.33        276.92        54.24 o                         
  -8   7   8         45.70         -7.82        62.62 o                         
  -7   7   8        302.15        322.08        50.03 o                         
  -6   7   8         16.21         52.92        54.91 o                         
  -5   7   8        302.62        354.20        38.62 o                         
  -4   7   8         18.76         -5.77        28.07 o                         
  -3   7   8        735.51        716.30        38.51 o                         
  -2   7   8         83.70         47.36        36.38 o                         
  -1   7   8        940.81        915.93        58.28 o                         
   0   7   8        351.63        307.41        48.70 o                         
   1   7   8        124.50        181.89        48.60 o                         
   2   7   8        178.66        172.34        50.83 o                         
  -8   8   8         97.12        140.17        47.31 o                         
  -7   8   8         10.21         24.69        44.85 o                         
  -6   8   8          1.53         76.96        43.46 o                         
  -5   8   8          0.97        -15.53        33.67 o                         
  -4   8   8          6.90          6.42        34.02 o                         
  -3   8   8          0.82         10.05        33.05 o                         
  -2   8   8        452.42        509.15        44.53 o                         
  -1   8   8         80.38         71.66        42.86 o                         
   0   8   8          8.51          9.52        41.14 o                         
   1   8   8         87.18        121.77        46.18 o                         
   2   8   8         55.30         88.49       103.38 o                         
  -8   9   8          4.72         -1.82        46.26 o                         
  -7   9   8        193.71        170.22        47.75 o                         
  -6   9   8         20.84         12.70       134.95 o                         
  -5   9   8        288.36        306.15        40.29 o                         
  -4   9   8          2.42         11.48        95.67 o                         
  -3   9   8        125.20         98.59        35.11 o                         
  -2   9   8         20.80         63.12        45.40 o                         
  -1   9   8         47.43         54.21        46.71 o                         
   0   9   8          3.51        -16.95        46.52 o                         
   1   9   8        235.43        214.32        51.53 o                         
  -7  10   8         27.41         45.24        46.87 o                         
  -6  10   8        498.12        517.18        57.46 o                         
  -5  10   8         18.14          5.86        37.47 o                         
  -4  10   8        460.51        543.43        55.65 o                         
  -3  10   8         44.71         27.42        56.60 o                         
  -2  10   8        303.64        335.26        57.13 o                         
  -1  10   8         50.25        104.59        48.08 o                         
   0  10   8        146.82        140.44        50.46 o                         
   1  10   8        226.89        244.89        74.97 o                         
  -6  11   8          2.98         42.04        46.54 o                         
  -5  11   8        106.56        204.55       100.11 o                         
  -4  11   8         60.99         61.03        68.22 o                         
  -3  11   8        238.62        254.41        50.00 o                         
  -2  11   8        212.63        282.72       105.49 o                         
  -1  11   8          9.02         78.96        61.14 o                         
   0  11   8         39.58        -24.59        52.90 o                         
  -5  12   8         11.99         29.97        56.92 o                         
  -4  12   8         23.05        -10.14        66.95 o                         
  -3  12   8         69.92          3.21        47.90 o                         
  -2  12   8        154.96        124.33        46.51 o                         
  -8   1   9         40.28         26.18        45.55 o                         
  -7   1   9        514.89        438.28        52.87 o                         
  -6   1   9         47.58         -3.84        48.13 o                         
  -5   1   9        211.58        188.22        54.52 o                         
  -4   1   9          0.75        -38.64        30.94 o                         
  -3   1   9        143.61        131.33        33.44 o                         
  -2   1   9         85.71         93.48        33.96 o                         
  -1   1   9         72.80         59.54        32.92 o                         
   0   1   9        354.88        225.78        50.18 o                         
   1   1   9         19.96          3.85        46.06 o                         
  -8   2   9        157.51        158.95        49.35 o                         
  -7   2   9         11.91        -10.49        47.74 o                         
  -6   2   9        253.54        273.16        52.59 o                         
  -5   2   9        185.12        250.18        60.43 o                         
  -4   2   9        490.53        545.38        39.10 o                         
  -3   2   9         53.31         50.91        33.73 o                         
  -2   2   9        194.13        192.17        35.04 o                         
  -1   2   9        223.79        227.66        39.57 o                         
   0   2   9         31.65         26.30        44.76 o                         
   1   2   9        108.05        145.51        49.95 o                         
  -8   3   9          0.28         27.51        62.09 o                         
  -7   3   9         34.53         49.40        53.12 o                         
  -6   3   9          0.07         -7.03        60.82 o                         
  -5   3   9        133.37         52.16        72.23 o                         
  -4   3   9         29.27          2.28        34.67 o                         
  -3   3   9         52.31         81.71        34.35 o                         
  -2   3   9          0.94         31.23        33.36 o                         
  -1   3   9          0.31        -26.49        38.94 o                         
   0   3   9         16.74          5.66        38.16 o                         
  -8   4   9         29.96        -30.06        50.73 o                         
  -7   4   9          4.58          7.83        78.04 o                         
  -6   4   9        122.66        166.54        49.88 o                         
  -5   4   9         33.88         19.39        64.73 o                         
  -4   4   9         73.98        129.33        43.41 o                         
  -3   4   9        251.91        201.39        35.35 o                         
  -2   4   9         86.20         58.35        38.74 o                         
  -1   4   9          0.33        -71.76        38.86 o                         
   0   4   9        126.33         82.16        66.53 o                         
  -7   5   9        168.38        229.43        54.06 o                         
  -6   5   9          5.98        -18.09        44.72 o                         
  -5   5   9        358.39        336.20       112.99 o                         
  -4   5   9        144.70         54.76        44.19 o                         
  -3   5   9        164.75        169.50        39.02 o                         
  -2   5   9        166.31        192.52        40.93 o                         
  -1   5   9         33.24         14.44        39.84 o                         
   0   5   9         18.74         53.30        49.63 o                         
  -7   6   9          2.03         -3.75        47.65 o                         
  -6   6   9        227.81        168.46        77.72 o                         
  -5   6   9          0.35          9.88        48.20 o                         
  -4   6   9         27.59         20.86        38.15 o                         
  -3   6   9          5.18          2.92        35.13 o                         
  -2   6   9          0.83         26.42        40.36 o                         
  -1   6   9         21.00         32.84        71.91 o                         
  -6   7   9          9.20         42.08        74.02 o                         
  -5   7   9         11.58          2.90        48.61 o                         
  -4   7   9          0.01        -31.09        38.62 o                         
  -3   7   9          1.29        -33.40        43.65 o                         
  -2   7   9         24.03         10.92        48.40 o                         
  -1   7   9          0.09         62.62        46.67 o                         
  -5   8   9          1.38        -28.59        40.71 o                         
  -4   8   9        128.33        122.10        89.86 o                         
  -3   8   9         83.53         66.17        44.90 o                         
  -2   8   9          9.44         44.01        50.40 o                         
                                                                                
